# Supplementary material for: Identification of crucial genes and possible molecular pathways associated with active vitamin D intervention in diabetic kidney disease
Source: Heliyon. 2024 Sep 25;10(19):e38334. doi: 10.1016/j.heliyon.2024.e38334 (PMC11470520; doi:10.1016/j.heliyon.2024.e38334)
Supplement: Multimedia component 2 [file mmc2.xlsx]

## Sheet: Table S1
Table-S1: Information about DKD in GEO databases
Data set	Platform	DKD	Control	Data category
GSE30528	GPL571	9	13	Training set
GSE30529	GPL571	10	12	Validation set

## Sheet: Table-S2
Table-S2:77 Gene-Outcome Causal Relationships Identified through Mendelian Randomization Analysis
SNP	chr	pos	effect_allele	other_allele	beta	se	pval	Symbol
rs185490651	chr1	80998564	A	T	0.1565	0.034677	6.391e-06	SUMO3
rs150121834	chr1	161620163	G	T	0.2061	0.045603	6.2e-06	SUMO3
rs4980320	chr11	198986	C	T	0.0414	0.008082	3.02e-07	SUMO3
rs141144647	chr11	61386029	A	G	0.1693	0.035276	1.592e-06	SUMO3
rs10876550	chr12	54318524	A	G	0.0411	0.008147	4.544e-07	SUMO3
rs192339882	chr13	27444176	A	G	0.1083	0.023325	3.431e-06	SUMO3
rs2816618	chr14	105265490	A	G	0.0393	0.008778	7.569e-06	SUMO3
rs9806533	chr15	63036099	G	A	0.038	0.0081	2.711e-06	SUMO3
rs2401949	chr16	1296685	G	A	-0.0506	0.009036	2.149e-08	SUMO3
rs11075045	chr16	8940859	G	A	0.051	0.010612	1.54e-06	SUMO3
rs2077612	chr16	57693052	A	G	0.0844	0.018236	3.687e-06	SUMO3
rs185009887	chr17	5848332	A	G	-0.1355	0.026153	2.207e-07	SUMO3
rs11653304	chr17	75288101	A	G	-0.0548	0.012037	5.301e-06	SUMO3
rs62145077	chr2	70949045	A	T	-0.2888	0.063044	4.629e-06	SUMO3
rs35669853	chr2	226423002	A	G	0.0449	0.009889	5.611e-06	SUMO3
rs78909033	chr2	240571486	A	G	0.0592	0.010999	7.359e-08	SUMO3
rs62210515	chr20	36444351	G	A	-0.0697	0.015705	9.072e-06	SUMO3
rs546856194	chr20	51842250	CGGGAAAAAAAAAAAAAAAA	CGGAAAAAAAAAAAAAAAAA	0.0741	0.016724	9.388e-06	SUMO3
rs149095400	chr21	29922164	A	C	0.1031	0.023251	9.241e-06	SUMO3
rs741949	chr21	44836982	G	T	0.0648	0.009299	3.208e-12	SUMO3
rs1354034	chr3	56815721	C	T	0.0969	0.008285	1.33e-31	SUMO3
rs6777409	chr3	101415213	G	A	-0.0369	0.008274	8.198e-06	SUMO3
rs143303626	chr3	125738490	A	T	-0.0777	0.016735	3.433e-06	SUMO3
rs7431310	chr3	187178037	A	G	0.044	0.009925	9.275e-06	SUMO3
rs6884904	chr5	119581786	A	C	0.1872	0.040443	3.679e-06	SUMO3
rs140131740	chr6	12251986	A	C	0.2932	0.062775	3.003e-06	SUMO3
rs80297954	chr6	25439408	G	A	0.0633	0.014226	8.601e-06	SUMO3
rs74832706	chr7	71163839	T	C	-0.1618	0.036	6.975e-06	SUMO3
rs146968898	chr7	71206146	ATGAATATATATATAT	ATGAATATATATATAA	-0.1043	0.023341	7.876e-06	SUMO3
rs35567863	chr8	4398737	T	G	-0.05	0.010973	5.201e-06	SUMO3
rs77265585	chr9	4764332	C	G	0.0532	0.011475	3.552e-06	SUMO3
rs144883301	chr9	32156024	T	C	-0.1208	0.026132	3.788e-06	SUMO3
rs1580881	chr9	83027397	C	T	-0.0377	0.008088	3.147e-06	SUMO3
rs6597592	chr9	132998126	C	A	0.0457	0.010015	5.041e-06	SUMO3
rs28550043	chr1	18935127	C	T	-0.0473	0.01068	9.477e-06	PCNA
rs11253256	chr10	577470	G	A	0.0359	0.007962	6.515e-06	PCNA
rs12240292	chr10	95513309	T	C	-0.0634	0.013261	1.744e-06	PCNA
rs3809252	chr12	3832190	A	G	-0.1445	0.031731	5.265e-06	PCNA
rs1265564	chr12	111270643	GAAAAAAAAAAC	GAAAAAAAAAAA	0.0404	0.008234	9.269e-07	PCNA
rs12312221	chr12	112768935	AAAAAGAAAAAAA	AAAAACAAAAAAA	0.0558	0.010953	3.496e-07	PCNA
rs4765434	chr12	124218662	A	T	-0.1724	0.038835	9.025e-06	PCNA
rs34101414	chr13	27043911	C	A	-0.0403	0.008515	2.215e-06	PCNA
rs10047936	chr14	33312652	C	T	0.0418	0.009178	5.249e-06	PCNA
rs11845396	chr14	51652547	G	C	-0.0471	0.010016	2.572e-06	PCNA
rs142658196	chr14	69848992	A	T	0.2101	0.04636	5.844e-06	PCNA
rs12102137	chr15	63611936	A	G	0.0586	0.007886	1.08e-13	PCNA
rs12936628	chr17	57649712	C	G	-0.0469	0.009733	1.444e-06	PCNA
rs147279206	chr18	1652211	A	C	-0.2838	0.063582	8.062e-06	PCNA
rs71354060	chr19	57851827	G	C	0.066	0.014581	5.999e-06	PCNA
rs72767605	chr2	12810184	C	T	0.1011	0.021771	3.419e-06	PCNA
rs1815205	chr2	131516048	A	G	-0.0442	0.009896	7.961e-06	PCNA
rs6744038	chr2	224842588	TGCGCGTGTGTGTGTGTGCG	TGCGCGTGTGTGTGTGTGCC	-0.0645	0.013292	1.22e-06	PCNA
rs2083919	chr20	5128756	C	T	-0.0633	0.013739	4.078e-06	PCNA
rs11087811	chr20	8612357	G	A	0.042	0.008501	7.778e-07	PCNA
rs17400132	chr20	55696538	T	A	0.0604	0.012875	2.717e-06	PCNA
rs1354034	chr3	56815721	C	T	0.0505	0.008135	5.377e-10	PCNA
rs145943726	chr3	125405451	C	A	-0.0775	0.016156	1.611e-06	PCNA
rs78687685	chr3	153576859	C	A	-0.0907	0.020082	6.287e-06	PCNA
rs115910976	chr3	159631468	G	A	0.1705	0.03054	2.365e-08	PCNA
rs147376518	chr4	93733957	G	T	0.1177	0.026273	7.47e-06	PCNA
rs147758947	chr5	97902623	GCCCA	GCCCG	0.0723	0.016089	6.998e-06	PCNA
rs2709054	chr7	9606910	A	G	0.0756	0.017104	9.872e-06	PCNA
rs111759971	chr8	1094689	T	A	0.1044	0.019174	5.183e-08	PCNA
rs117431243	chr8	102653990	T	A	-0.0802	0.0168	1.809e-06	PCNA
rs111384543	chr9	110196885	T	C	-0.0404	0.00843	1.649e-06	PCNA
rs75933044	chr1	151196393	G	C	-0.0629	0.014227	9.818e-06	LGMN
rs10922098	chr1	196695521	T	C	-0.0507	0.008391	1.522e-09	LGMN
rs114245373	chr1	205802083	A	G	0.1301	0.027605	2.442e-06	LGMN
rs3811444	chr1	247876149	T	C	-0.0393	0.008729	6.724e-06	LGMN
rs2250644	chr10	89249122	T	C	0.0495	0.008479	5.295e-09	LGMN
rs10769263	chr11	47395632	C	A	-0.0388	0.008524	5.32e-06	LGMN
rs79160386	chr12	6528586	C	T	0.1055	0.021271	7.058e-07	LGMN
rs10845128	chr12	10432484	T	C	-0.0492	0.010535	3.008e-06	LGMN
rs7980151	chr12	28149345	A	G	-0.048	0.008833	5.496e-08	LGMN
rs76107006	chr12	84912395	A	C	-0.2873	0.064487	8.384e-06	LGMN
rs35718	chr12	100574124	G	C	-0.038	0.008307	4.769e-06	LGMN
rs112150839	chr12	101225538	T	A	0.3104	0.066656	3.213e-06	LGMN
rs117317284	chr12	101665112	T	C	0.2727	0.032415	4.006e-17	LGMN
rs11111000	chr12	101756445	T	C	-0.1077	0.013279	5.035e-16	LGMN
rs12436465	chr14	65340159	C	T	0.0477	0.010353	4.08e-06	LGMN
rs148659834	chr14	92709697	A	G	-0.5082	0.037531	8.971e-42	LGMN
rs2236264	chr14	92732735	T	C	-0.159	0.011472	1.112e-43	LGMN
rs7146688	chr14	92893148	A	C	-0.0606	0.011355	9.448e-08	LGMN
rs75747979	chr14	93178752	A	G	-0.1963	0.031113	2.803e-10	LGMN
rs76483535	chr14	94402826	A	G	0.103	0.022002	2.849e-06	LGMN
rs935131	chr15	65333653	A	G	0.0446	0.0089	5.404e-07	LGMN
rs2340713	chr16	5021669	C	A	0.0418	0.009401	8.742e-06	LGMN
rs35036246	chr16	73171973	C	A	0.0656	0.011488	1.127e-08	LGMN
rs12943565	chr17	5774444	A	G	0.1026	0.022935	7.698e-06	LGMN
rs73525306	chr19	3721225	G	A	0.0466	0.010454	8.283e-06	LGMN
rs2161098	chr19	48272015	G	C	-0.0416	0.008277	5.002e-07	LGMN
rs115159182	chr2	10750172	T	C	0.1342	0.029403	5.015e-06	LGMN
rs6710948	chr2	65876288	C	A	-0.043	0.009121	2.424e-06	LGMN
rs16847466	chr2	141878451	C	A	0.1205	0.024695	1.063e-06	LGMN
rs117331182	chr20	56331330	G	C	0.1471	0.033067	8.645e-06	LGMN
rs35677470	chr3	58197909	A	G	0.0903	0.015676	8.384e-09	LGMN
rs1706435	chr3	165743688	G	A	0.0377	0.008497	9.137e-06	LGMN
rs1862205	chr5	109320934	A	G	-0.0391	0.008365	2.948e-06	LGMN
rs114375331	chr6	29619715	A	G	0.5045	0.109592	4.156e-06	LGMN
rs3130978	chr6	31114411	A	G	-0.0416	0.009394	9.505e-06	LGMN
rs28590669	chr6	32653666	G	A	0.0543	0.01075	4.39e-07	LGMN
rs9277384	chr6	33082686	G	C	0.0572	0.010677	8.45e-08	LGMN
rs148098552	chr6	160114071	C	T	-0.0742	0.016572	7.557e-06	LGMN
rs6986061	chr8	17780165	C	T	0.0381	0.008435	6.269e-06	LGMN
rs6993770	chr8	105569300	T	A	-0.0727	0.009867	1.734e-13	LGMN
rs28390327	chr8	123325383	T	C	-0.0933	0.020721	6.711e-06	LGMN
rs4962034	chr9	132991261	G	C	-0.0417	0.008338	5.699e-07	LGMN
rs635634	chr9	133279427	C	T	0.0623	0.012227	3.482e-07	LGMN
rs12289864	chr11	98869810	T	G	0.0405	0.009139	9.36e-06	XRCC6
rs116876652	chr12	18128447	G	A	-0.2311	0.0505	4.734e-06	XRCC6
rs7303812	chr12	54244258	T	C	0.0461	0.010395	9.215e-06	XRCC6
rs1265564	chr12	111270643	GAAAAAAAAAAC	GAAAAAAAAAAA	0.0371	0.00826	7.08e-06	XRCC6
rs34101414	chr13	27043911	C	A	-0.0389	0.008533	5.149e-06	XRCC6
rs10047936	chr14	33312652	C	T	0.0413	0.009195	7.063e-06	XRCC6
rs11845396	chr14	51652547	G	C	-0.0492	0.01004	9.563e-07	XRCC6
rs13026530	chr2	31066723	A	G	0.0393	0.007963	8.003e-07	XRCC6
rs11897305	chr2	208770250	ACAGATATTAACTGCACAGCTGTCAGATATTAACTA	ACAGATATTAACTGCACAGATGTCAGATATTAACTA	0.4409	0.095986	4.361e-06	XRCC6
rs6083669	chr20	24893261	TAGAGGTGGGCGAGAAA	TGGAGGTGGGCGAGAAA	-0.0599	0.013402	7.841e-06	XRCC6
rs145149906	chr21	45940010	T	C	0.1802	0.03995	6.465e-06	XRCC6
rs112031600	chr3	12871957	G	A	-0.0648	0.014308	5.926e-06	XRCC6
rs1354034	chr3	56815721	C	T	0.1095	0.008144	3.255e-41	XRCC6
rs6766523	chr3	62303433	C	T	0.0372	0.008314	7.657e-06	XRCC6
rs115910976	chr3	159631468	G	A	0.1428	0.030603	3.067e-06	XRCC6
rs147376518	chr4	93733957	G	T	0.1212	0.026321	4.132e-06	XRCC6
rs139272789	chr5	119212229	G	C	0.2061	0.04568	6.426e-06	XRCC6
rs1662204	chr5	151985607	C	G	0.0548	0.010883	4.771e-07	XRCC6
rs3129754	chr6	32615269	G	A	0.0382	0.007883	1.26e-06	XRCC6
rs78935661	chr7	82058525	C	T	0.2044	0.046256	9.919e-06	XRCC6
rs55929127	chr8	4652857	T	C	-0.1136	0.024664	4.106e-06	XRCC6
rs142392453	chr8	94259275	T	G	-0.2285	0.048534	2.501e-06	XRCC6
rs1460580	chr8	105195178	G	C	0.0454	0.010212	8.754e-06	XRCC6
rs12686600	chr9	7399936	A	T	0.0481	0.01054	5.024e-06	XRCC6
rs11139896	chr9	83010530	A	G	-0.0367	0.00808	5.57e-06	XRCC6
rs75256583	chr9	120951145	T	C	0.1388	0.030305	4.649e-06	XRCC6
rs11581248	chr1	160750284	T	C	-0.0531	0.011977	9.269e-06	RAD23B
rs1329424	chr1	196677046	G	T	-0.0499	0.008118	7.922e-10	RAD23B
rs1961828	chr1	198601968	A	G	0.0468	0.010324	5.815e-06	RAD23B
rs150511525	chr10	71033304	T	C	0.2081	0.046804	8.742e-06	RAD23B
rs4980320	chr11	198986	C	T	0.0408	0.00797	3.071e-07	RAD23B
rs17365300	chr11	11398602	G	A	-0.0578	0.012456	3.479e-06	RAD23B
rs76886882	chr11	68412088	T	C	0.2278	0.051414	9.391e-06	RAD23B
rs77297262	chr12	43025278	A	G	-0.068	0.015121	6.891e-06	RAD23B
rs79835046	chr14	53768509	A	G	-0.104	0.022006	2.291e-06	RAD23B
rs9938600	chr16	61387523	A	G	0.1223	0.025861	2.255e-06	RAD23B
rs117848237	chr17	11840633	T	A	-0.1124	0.024391	4.059e-06	RAD23B
rs72832240	chr17	37830678	T	A	0.0989	0.021135	2.877e-06	RAD23B
rs117535569	chr18	53470728	T	A	0.1028	0.022963	7.576e-06	RAD23B
rs17266034	chr2	156553688	T	A	-0.0676	0.014674	4.089e-06	RAD23B
rs6744038	chr2	224842588	TGCGCGTGTGTGTGTGTGCG	TGCGCGTGTGTGTGTGTGCC	-0.0591	0.013337	9.366e-06	RAD23B
rs34376304	chr2	239375689	C	G	-0.0381	0.008385	5.522e-06	RAD23B
rs12626084	chr20	61282696	T	C	-0.0603	0.012934	3.131e-06	RAD23B
rs118066044	chr22	25176750	A	G	-0.1196	0.026056	4.431e-06	RAD23B
rs1354034	chr3	56815721	C	T	0.0442	0.008171	6.318e-08	RAD23B
rs1447676	chr3	74093896	T	C	-0.0379	0.008013	2.244e-06	RAD23B
rs1619994	chr3	165744047	G	A	0.0427	0.008848	1.393e-06	RAD23B
rs190563142	chr5	120055383	G	A	0.2454	0.054601	6.976e-06	RAD23B
rs200995579	chr6	32010061	T	G	0.0555	0.012249	5.871e-06	RAD23B
rs74364570	chr7	71155741	G	A	-0.1592	0.034413	3.726e-06	RAD23B
rs66489920	chr8	105580311	C	T	-0.0505	0.009181	3.788e-08	RAD23B
rs35827173	chr9	107327437	C	T	0.0628	0.009727	1.072e-10	RAD23B
rs114229281	chr1	69945453	G	T	0.3187	0.070189	5.609e-06	STAU1
rs10922098	chr1	196695521	T	C	-0.0484	0.008165	3.077e-09	STAU1
rs76611619	chr10	33966460	C	T	-0.0684	0.015409	9.037e-06	STAU1
rs3858121	chr10	63640237	T	C	0.0361	0.008147	9.371e-06	STAU1
rs138727281	chr10	82914458	A	G	-0.1334	0.029624	6.697e-06	STAU1
rs1976848	chr11	201584	A	T	0.0751	0.009375	1.141e-15	STAU1
rs923167	chr11	12158040	C	T	-0.0397	0.008633	4.256e-06	STAU1
rs75327431	chr12	42802980	C	T	-0.0837	0.017543	1.833e-06	STAU1
rs10876550	chr12	54318524	A	G	0.051	0.008084	2.811e-10	STAU1
rs11553699	chr12	121779004	G	A	0.072	0.011448	3.186e-10	STAU1
rs77576117	chr12	122539019	A	G	0.0843	0.017999	2.819e-06	STAU1
rs12875597	chr13	27241240	A	G	0.048	0.01021	2.586e-06	STAU1
rs12585128	chr13	45464820	A	G	0.8814	0.184551	1.789e-06	STAU1
rs11071720	chr15	63049797	C	T	0.043	0.008645	6.552e-07	STAU1
rs62032875	chr16	17511386	G	C	-0.049	0.010672	4.406e-06	STAU1
rs185009887	chr17	5848332	A	G	-0.1302	0.025947	5.225e-07	STAU1
rs9894057	chr17	35562904	A	G	0.1001	0.011133	2.435e-19	STAU1
rs190479104	chr18	68282078	G	T	-0.1113	0.024987	8.417e-06	STAU1
rs113153362	chr19	12345238	C	T	-0.1109	0.024989	9.08e-06	STAU1
rs8106813	chr19	44928401	G	A	0.0356	0.008058	9.955e-06	STAU1
rs4670779	chr2	37817201	T	C	-0.0411	0.008607	1.793e-06	STAU1
rs6744038	chr2	224842588	TGCGCGTGTGTGTGTGTGCG	TGCGCGTGTGTGTGTGTGCC	-0.0637	0.01343	2.106e-06	STAU1
rs17448715	chr20	49075206	T	C	-0.0501	0.009489	1.295e-07	STAU1
rs62204219	chr20	57869132	G	A	-0.5285	0.114907	4.238e-06	STAU1
rs2379887	chr22	16423331	G	A	0.0614	0.013516	5.55e-06	STAU1
rs1963140	chr22	27289583	G	A	-0.0679	0.015022	6.185e-06	STAU1
rs1354034	chr3	56815721	C	T	0.1067	0.00822	1.582e-38	STAU1
rs62269916	chr3	74348841	A	G	0.1014	0.021942	3.814e-06	STAU1
rs1355538	chr3	165787389	G	A	-0.0571	0.008155	2.533e-12	STAU1
rs80231327	chr4	20786397	T	C	0.1864	0.040118	3.379e-06	STAU1
rs17588641	chr4	111043051	T	C	-0.1696	0.037486	6.057e-06	STAU1
rs147758947	chr5	97902623	GCCCA	GCCCG	0.0754	0.016263	3.549e-06	STAU1
rs6884904	chr5	119581786	A	C	0.1869	0.040123	3.191e-06	STAU1
rs6933040	chr6	31017853	C	T	0.0451	0.009636	2.866e-06	STAU1
rs188302747	chr6	32265199	G	C	0.0988	0.02176	5.616e-06	STAU1
rs1639911	chr7	2210259	A	G	0.069	0.015018	4.341e-06	STAU1
rs12672441	chr7	69979657	G	A	-0.0598	0.013279	6.687e-06	STAU1
rs342200	chr7	106676033	A	G	-0.0363	0.008055	6.592e-06	STAU1
rs139331424	chr8	105793153	A	G	0.0731	0.016353	7.821e-06	STAU1
rs66535159	chr9	25457264	T	C	0.0715	0.015273	2.847e-06	STAU1
rs79578091	chr1	22475412	T	C	0.1191	0.026829	9.031e-06	DOCK9
rs138799859	chr1	150183523	C	T	-0.1149	0.024543	2.848e-06	DOCK9
rs75742937	chr1	152857557	G	A	-0.1113	0.023489	2.155e-06	DOCK9
rs10922094	chr1	196692375	CATTA	GATTA	-0.0872	0.008105	5.415e-27	DOCK9
rs17795982	chr14	25063477	C	T	-0.0553	0.01188	3.241e-06	DOCK9
rs4784323	chr16	53763653	G	A	0.0379	0.008307	5.053e-06	DOCK9
rs11080290	chr17	34662970	A	T	0.044	0.009874	8.344e-06	DOCK9
rs182887054	chr19	5170996	T	C	-0.2307	0.050794	5.575e-06	DOCK9
rs6542680	chr2	3592552	T	C	-0.0489	0.010278	1.956e-06	DOCK9
rs115409570	chr2	240791695	T	A	0.1661	0.036758	6.22e-06	DOCK9
rs6133987	chr20	10669706	T	C	-0.0423	0.009318	5.64e-06	DOCK9
rs56317765	chr20	37489853	T	C	0.0488	0.011017	9.448e-06	DOCK9
rs2828225	chr21	23531742	T	G	-0.0728	0.015476	2.55e-06	DOCK9
rs9976026	chr21	46122072	C	T	-0.0506	0.010087	5.265e-07	DOCK9
rs111542786	chr22	45184795	A	G	0.0978	0.021623	6.097e-06	DOCK9
rs34762726	chr3	49651777	A	G	-0.048	0.008603	2.416e-08	DOCK9
rs62269916	chr3	74348841	A	G	0.1023	0.021802	2.703e-06	DOCK9
rs34325132	chr3	131408202	G	A	0.0801	0.017417	4.244e-06	DOCK9
rs1706435	chr3	165743688	G	A	0.0518	0.008228	3.07e-10	DOCK9
rs7671651	chr4	151676050	G	C	0.0385	0.007905	1.114e-06	DOCK9
rs2134121	chr5	6410640	C	T	0.041	0.009008	5.323e-06	DOCK9
rs71585211	chr5	119334673	T	C	0.1923	0.042186	5.154e-06	DOCK9
rs80110059	chr5	178861664	GCAC	ACAC	0.0763	0.016999	7.176e-06	DOCK9
rs9266766	chr6	31383898	C	G	0.0562	0.012221	4.252e-06	DOCK9
rs6457457	chr6	31910331	T	C	0.1115	0.016074	4.011e-12	DOCK9
rs3891366	chr6	32006196	A	G	0.0715	0.010691	2.267e-11	DOCK9
rs211161	chr6	96614917	G	T	0.139	0.0314	9.566e-06	DOCK9
rs184024079	chr8	96657618	A	C	0.2602	0.058209	7.818e-06	DOCK9
rs485940	chr9	110102826	CACT	CTCT	-0.053	0.010147	1.76e-07	DOCK9
rs79578091	chr1	22475412	T	C	0.1212	0.027177	8.211e-06	ZWINT
rs10159067	chr1	181030215	C	T	-0.0376	0.008353	6.743e-06	ZWINT
rs10922094	chr1	196692375	CATTA	GATTA	-0.1123	0.008195	9.746e-43	ZWINT
rs17437465	chr11	11398699	G	T	-0.0568	0.012662	7.267e-06	ZWINT
rs216807	chr12	6003290	A	G	-0.0364	0.008026	5.746e-06	ZWINT
rs182773113	chr12	6722038	G	T	0.1751	0.035276	6.914e-07	ZWINT
rs9737890	chr12	6881289	T	A	0.0456	0.009012	4.2e-07	ZWINT
rs117841447	chr12	24415521	T	C	-0.0812	0.016294	6.246e-07	ZWINT
rs75327431	chr12	42802980	C	T	-0.0837	0.017649	2.11e-06	ZWINT
rs1555405	chr14	100710432	A	G	-0.0449	0.008781	3.161e-07	ZWINT
rs185009887	chr17	5848332	A	G	-0.1338	0.026087	2.914e-07	ZWINT
rs79301674	chr19	16077789	C	T	-0.1321	0.028921	4.933e-06	ZWINT
rs10208529	chr2	27563321	T	A	0.0447	0.009686	3.936e-06	ZWINT
rs17006563	chr2	70956047	G	C	-0.2161	0.047617	5.672e-06	ZWINT
rs200339176	chr3	81625094	GGGGGGAGGGGGAGGGGGA	AGGGGGAGGGGGAGGGGGA	0.0688	0.01443	1.863e-06	ZWINT
rs9864801	chr3	165730789	TAGAGAG	TATAGAG	-0.0558	0.008134	6.901e-12	ZWINT
rs7650724	chr3	193230940	C	T	0.0405	0.008817	4.36e-06	ZWINT
rs79538682	chr4	112968235	A	G	-0.2171	0.048878	8.925e-06	ZWINT
rs76480178	chr4	151953321	T	C	0.1377	0.02991	4.147e-06	ZWINT
rs71585211	chr5	119334673	T	C	0.2016	0.042706	2.351e-06	ZWINT
rs6457457	chr6	31910331	T	C	0.1115	0.016273	7.285e-12	ZWINT
rs28573154	chr6	32008772	A	G	0.0918	0.011205	2.547e-16	ZWINT
rs62489766	chr7	104296033	A	G	0.1213	0.025007	1.231e-06	ZWINT
rs72664714	chr8	65464158	T	C	0.1992	0.042465	2.72e-06	ZWINT
rs11794541	chr9	21673751	A	T	-0.0812	0.016642	1.065e-06	ZWINT
rs140171204	chr9	98292669	A	G	0.1167	0.025404	4.354e-06	ZWINT
rs76114160	chr1	195619881	CT	CA	0.0798	0.017196	3.472e-06	MYL12A
rs7090131	chr10	83702600	A	G	-0.0547	0.011782	3.438e-06	MYL12A
rs2703768	chr11	130543939	A	T	0.0366	0.008042	5.333e-06	MYL12A
rs112742745	chr12	32467738	A	G	-1.1053	0.245734	6.861e-06	MYL12A
rs77273599	chr13	60545666	A	G	0.0652	0.014597	7.945e-06	MYL12A
rs12586166	chr14	53774269	T	C	-0.1091	0.023845	4.752e-06	MYL12A
rs35452454	chr15	25636581	C	T	-0.0425	0.009463	7.08e-06	MYL12A
rs149585850	chr15	57451309	T	C	-0.2479	0.054664	5.762e-06	MYL12A
rs185009887	chr17	5848332	A	G	-0.1144	0.025795	9.205e-06	MYL12A
rs78371599	chr17	7426971	T	C	0.0909	0.019867	4.751e-06	MYL12A
rs62079289	chr17	49624053	A	G	-0.0547	0.0115	1.971e-06	MYL12A
rs8091996	chr18	7104229	A	G	0.0384	0.008306	3.784e-06	MYL12A
rs77965780	chr18	79784859	C	T	0.0638	0.013061	1.035e-06	MYL12A
rs6730186	chr2	31047553	A	C	-0.0388	0.008078	1.561e-06	MYL12A
rs146661634	chr20	36535203	G	A	-0.0868	0.019155	5.86e-06	MYL12A
rs1354034	chr3	56815721	C	T	0.0383	0.008192	2.936e-06	MYL12A
rs146287024	chr3	179864047	G	A	0.147	0.030188	1.119e-06	MYL12A
rs4857597	chr3	197900297	A	G	0.06	0.012712	2.359e-06	MYL12A
rs2135058	chr5	31920076	G	T	0.0471	0.010509	7.397e-06	MYL12A
rs153564	chr5	112915205	G	A	-0.0379	0.008444	7.179e-06	MYL12A
rs114105145	chr5	115418792	T	C	-0.1257	0.028443	9.896e-06	MYL12A
rs12211088	chr6	84626645	A	T	-1.5197	0.333332	5.137e-06	MYL12A
rs142011852	chr6	155236293	T	C	-0.0924	0.020899	9.816e-06	MYL12A
rs342200	chr7	106676033	A	G	-0.0423	0.008017	1.316e-07	MYL12A
rs62478610	chr7	110140499	CTCTATATATATATATAC	CTATATATATATATATAC	-0.1757	0.037632	3.028e-06	MYL12A
rs34938824	chr7	120633634	A	G	0.0896	0.01887	2.051e-06	MYL12A
rs78212277	chr1	9748423	C	T	0.1107	0.024112	4.41e-06	PTK2B
rs185490651	chr1	80998564	A	T	0.1567	0.034275	4.834e-06	PTK2B
rs12415691	chr10	80860547	T	C	0.0405	0.009096	8.481e-06	PTK2B
rs4980320	chr11	198986	C	T	0.0523	0.007991	5.947e-11	PTK2B
rs73158908	chr12	131574499	C	G	0.0427	0.009638	9.41e-06	PTK2B
rs185009887	chr17	5848332	A	G	-0.1172	0.025839	5.738e-06	PTK2B
rs113534512	chr19	590172	A	G	0.0368	0.008266	8.506e-06	PTK2B
rs138587606	chr19	1950368	T	A	0.1512	0.034185	9.734e-06	PTK2B
rs34871842	chr19	57841635	A	G	0.0678	0.014695	3.951e-06	PTK2B
rs11690252	chr2	49809545	T	G	-0.0409	0.009021	5.788e-06	PTK2B
rs1354034	chr3	56815721	C	T	0.0424	0.008195	2.291e-07	PTK2B
rs142372182	chr3	152568222	G	A	0.0809	0.018241	9.204e-06	PTK2B
rs6871238	chr5	86808163	C	A	-0.1928	0.040234	1.652e-06	PTK2B
rs6884904	chr5	119581786	A	C	0.1966	0.039956	8.636e-07	PTK2B
rs190563142	chr5	120055383	G	A	0.2527	0.054795	3.993e-06	PTK2B
rs74432573	chr5	171678137	A	G	-0.0709	0.014796	1.652e-06	PTK2B
rs140131740	chr6	12251986	A	C	0.2968	0.062003	1.694e-06	PTK2B
rs876825	chr7	101624155	C	T	-0.038	0.008161	3.22e-06	PTK2B
rs342200	chr7	106676033	A	G	-0.0458	0.008021	1.13e-08	PTK2B
rs112754919	chr8	27369936	T	C	-0.0432	0.008449	3.171e-07	PTK2B
rs2231516	chr8	140511052	C	G	-0.0462	0.010326	7.667e-06	PTK2B
rs77265585	chr9	4764332	C	G	0.0543	0.011332	1.653e-06	PTK2B
rs10980694	chr9	111022277	C	T	-0.0505	0.011302	7.887e-06	PTK2B
rs10922094	chr1	196692375	CATTA	GATTA	-0.0513	0.008281	5.835e-10	PTK2B
rs150511525	chr10	71033304	T	C	0.2386	0.047871	6.222e-07	PTK2B
rs4980320	chr11	198986	C	T	0.0413	0.008136	3.854e-07	PTK2B
rs964184	chr11	116778201	C	G	-0.0686	0.012277	2.299e-08	PTK2B
rs75327431	chr12	42802980	C	T	-0.0943	0.0178	1.172e-07	PTK2B
rs12585128	chr13	45464820	A	G	0.9098	0.187306	1.19e-06	PTK2B
rs1800775	chr16	56961324	A	C	-0.045	0.008116	2.945e-08	PTK2B
rs17712586	chr18	30983339	C	T	0.0937	0.018784	6.094e-07	PTK2B
rs79301674	chr19	16077789	C	T	-0.1328	0.029173	5.311e-06	PTK2B
rs12992267	chr2	20992773	T	C	-0.1322	0.010561	5.928e-36	PTK2B
rs569410987	chr2	22099502	G	C	-0.1055	0.02267	3.261e-06	PTK2B
rs4665985	chr2	27531011	C	A	0.0611	0.009561	1.656e-10	PTK2B
rs111696008	chr2	216622986	A	G	-0.1442	0.02699	9.159e-08	PTK2B
rs144202860	chr2	216625740	A	G	-0.1854	0.036144	2.905e-07	PTK2B
rs10184436	chr2	226667748	A	G	0.037	0.008157	5.727e-06	PTK2B
rs73079366	chr20	2425165	G	A	0.0927	0.01957	2.17e-06	PTK2B
rs118066044	chr22	25176750	A	G	-0.1184	0.026646	8.85e-06	PTK2B
rs4822226	chr22	42915890	G	C	-0.0497	0.010775	3.98e-06	PTK2B
rs62269916	chr3	74348841	A	G	0.116	0.022273	1.908e-07	PTK2B
rs546886	chr3	165666630	T	A	0.0708	0.012682	2.365e-08	PTK2B
rs114115200	chr3	165760452	T	G	0.1465	0.010302	6.841e-46	PTK2B
rs4955716	chr3	167239055	C	T	0.0482	0.008635	2.382e-08	PTK2B
rs72720243	chr4	145271852	A	G	-0.0629	0.012901	1.084e-06	PTK2B
rs2135058	chr5	31920076	G	T	0.0489	0.010748	5.378e-06	PTK2B
rs71585211	chr5	119334673	T	C	0.1908	0.043125	9.672e-06	PTK2B
rs13158035	chr5	138662283	T	G	-0.115	0.025181	4.948e-06	PTK2B
rs11755689	chr6	32618599	G	A	0.0433	0.008291	1.762e-07	PTK2B
rs74615535	chr8	20023725	A	G	-0.0902	0.014125	1.703e-10	PTK2B
rs72673751	chr8	105566712	C	T	-0.0515	0.011524	7.862e-06	PTK2B
rs137999248	chr9	7517921	C	A	0.1411	0.028029	4.803e-07	PTK2B
rs12004057	chr9	104494631	T	G	0.0421	0.008797	1.703e-06	PTK2B
rs28629977	chr1	16170777	C	G	0.0538	0.008334	1.078e-10	FOLH1
rs1767148	chr1	23438979	G	A	0.0609	0.01252	1.148e-06	FOLH1
rs151068477	chr10	50882756	T	G	0.1645	0.031754	2.214e-07	FOLH1
rs2801820	chr10	77924028	C	T	0.0418	0.008644	1.327e-06	FOLH1
rs11022131	chr11	12050666	G	C	-0.0424	0.009063	2.893e-06	FOLH1
rs376294786	chr11	48861375	T	A	-0.1376	0.024908	3.306e-08	FOLH1
rs61885329	chr11	49354198	A	G	0.3637	0.021741	8.054e-63	FOLH1
rs7482844	chr11	49472329	CCTTTATTTTTTTTTTTTA	CCTTTATTTTTTTTTTTTT	-0.124	0.014143	1.821e-18	FOLH1
rs112103445	chr11	55423448	T	G	0.2228	0.025243	1.084e-18	FOLH1
rs150946683	chr11	58419661	T	A	0.2	0.042262	2.219e-06	FOLH1
rs56138839	chr11	78749504	T	G	-0.0552	0.01134	1.13e-06	FOLH1
rs1265564	chr12	111270643	GAAAAAAAAAAC	GAAAAAAAAAAA	0.0404	0.008538	2.224e-06	FOLH1
rs189082057	chr13	57135399	G	A	0.2314	0.052297	9.655e-06	FOLH1
rs73210442	chr13	69705368	C	T	0.1337	0.028841	3.557e-06	FOLH1
rs11624282	chr14	103100953	G	A	0.0916	0.009773	7.087e-21	FOLH1
rs61984231	chr14	105605363	G	C	0.1316	0.027713	2.048e-06	FOLH1
rs147572881	chr15	31151033	T	C	-0.5417	0.116808	3.526e-06	FOLH1
rs34664313	chr16	80468406	T	A	0.0565	0.00943	2.079e-09	FOLH1
rs117848237	chr17	11840633	T	A	-0.1266	0.025186	4.994e-07	FOLH1
rs11152071	chr18	58420185	C	T	-0.0596	0.009486	3.318e-10	FOLH1
rs897751	chr19	18082539	G	A	-0.0366	0.008285	9.977e-06	FOLH1
rs56236159	chr2	3588888	G	T	0.0566	0.012306	4.239e-06	FOLH1
rs78307796	chr2	49146483	A	C	0.0786	0.016859	3.129e-06	FOLH1
rs1594617	chr2	182163729	A	C	0.038	0.008212	3.703e-06	FOLH1
rs2080304	chr2	201321699	C	G	0.0394	0.008456	3.172e-06	FOLH1
rs13057016	chr22	17984013	A	G	-0.0537	0.010483	3.011e-07	FOLH1
rs3811787	chr4	140569265	G	T	0.0445	0.010053	9.582e-06	FOLH1
rs7658706	chr4	145884190	T	C	0.0743	0.011102	2.195e-11	FOLH1
rs11135171	chr5	161836103	AGAAGAAGAAGAAGAAGAAGAAGAAGAAGAAGAAGAAGAAGAAGAAGAAGAAGAAGAAGAAGAAGAAGA	AGAAGAAGAAGAAGAAGAAGAAGAAGAAGAAGAAGAAGAAGAAGAAGAAGAAGAAGAAGAAGAAGAAGG	-0.2078	0.046354	7.364e-06	FOLH1
rs1004095	chr6	32185626	CCACCACCAACAACAAAAACAACAACAACAAC	CCACCAACAACAACAAAAACAACAACAACAAC	0.0393	0.008693	6.161e-06	FOLH1
rs9456946	chr6	157992394	G	C	0.0461	0.009937	3.496e-06	FOLH1
rs111820193	chr6	167668512	C	G	0.0562	0.012627	8.561e-06	FOLH1
rs200798132	chr7	143719521	C	T	0.0627	0.013598	4.007e-06	FOLH1
rs28764001	chr7	151572340	G	C	-0.0506	0.011401	9.073e-06	FOLH1
rs6557780	chr8	22079930	A	G	-0.0637	0.01169	5.06e-08	FOLH1
rs7842117	chr8	58401338	G	C	-0.0372	0.008194	5.628e-06	FOLH1
rs140623153	chr9	128846290	T	C	0.0718	0.016064	7.839e-06	FOLH1
rs62590192	chr9	137506688	T	C	0.0451	0.008608	1.61e-07	FOLH1
rs139667308	chr1	78162333	C	T	-0.1131	0.025379	8.331e-06	PLXNB2
rs4129267	chr1	154453788	T	C	-0.0446	0.008406	1.123e-07	PLXNB2
rs150494819	chr1	161585380	T	C	0.1236	0.010698	7.092e-31	PLXNB2
rs16835127	chr1	161985968	C	T	0.0933	0.01761	1.17e-07	PLXNB2
rs3010065	chr1	183861647	G	A	0.0449	0.010095	8.675e-06	PLXNB2
rs68096005	chr10	17549920	G	C	0.0527	0.009538	3.291e-08	PLXNB2
rs539863604	chr10	17745706	A	G	0.1513	0.013405	1.525e-29	PLXNB2
rs376578381	chr10	17797375	A	C	0.1412	0.009629	1.089e-48	PLXNB2
rs2477642	chr10	17821038	C	T	0.1801	0.008308	3.273e-104	PLXNB2
rs372346978	chr10	17821208	G	C	0.1161	0.016701	3.608e-12	PLXNB2
rs111287406	chr10	18288983	A	T	0.1842	0.031321	4.076e-09	PLXNB2
rs10822143	chr10	63128096	T	C	0.0391	0.008343	2.778e-06	PLXNB2
rs4418728	chr10	93079967	T	G	-0.0417	0.008308	5.191e-07	PLXNB2
rs1887145	chr10	118964870	GAGTCCGTTAAACCT	GAGTCCATTAAACCT	0.0568	0.012399	4.628e-06	PLXNB2
rs139076649	chr11	118950068	C	T	-0.1097	0.024695	8.901e-06	PLXNB2
rs11109603	chr12	98783062	A	C	-0.0384	0.008689	9.9e-06	PLXNB2
rs7310615	chr12	111427245	G	C	-0.0407	0.008489	1.631e-06	PLXNB2
rs117613198	chr13	80506404	A	G	0.0894	0.019732	5.881e-06	PLXNB2
rs1333247	chr13	94211664	A	G	0.0395	0.008725	5.975e-06	PLXNB2
rs158511	chr15	62349267	A	G	-0.0399	0.008381	1.931e-06	PLXNB2
rs1568116	chr15	88849514	C	T	0.1693	0.03571	2.127e-06	PLXNB2
rs12945299	chr17	7176748	ACGCT	ACACT	0.0521	0.010059	2.226e-07	PLXNB2
rs72835716	chr17	50539297	A	G	-0.0972	0.020366	1.819e-06	PLXNB2
rs533812	chr18	57470846	G	C	-0.0728	0.014752	8.013e-07	PLXNB2
rs868876	chr19	7766340	T	A	-0.0562	0.009049	5.283e-10	PLXNB2
rs1260326	chr2	27508073	C	T	0.0726	0.008704	7.359e-17	PLXNB2
rs6130305	chr20	43164137	T	C	0.0595	0.011332	1.516e-07	PLXNB2
rs142982411	chr22	48885579	T	C	-0.1496	0.027015	3.066e-08	PLXNB2
rs5769513	chr22	49262640	A	G	-0.055	0.010149	5.982e-08	PLXNB2
rs17000930	chr22	49422249	T	C	0.1362	0.026881	4.048e-07	PLXNB2
rs73183310	chr22	50011102	G	A	0.1257	0.009299	1.228e-41	PLXNB2
rs5771217	chr22	50189275	T	G	-0.1533	0.008821	1.173e-67	PLXNB2
rs11703790	chr22	50241704	C	T	0.3662	0.012076	1e-200	PLXNB2
rs28553432	chr22	50285778	A	G	0.3084	0.020709	3.729e-50	PLXNB2
rs148201653	chr22	50640783	G	C	0.1459	0.021576	1.359e-11	PLXNB2
rs62259782	chr3	58443333	A	G	0.0494	0.008999	4.029e-08	PLXNB2
rs13071132	chr3	134351120	T	C	-0.0444	0.009205	1.411e-06	PLXNB2
rs830197	chr3	165900927	C	T	0.0402	0.008755	4.401e-06	PLXNB2
rs116131582	chr3	177573452	C	T	0.1135	0.02459	3.917e-06	PLXNB2
rs141058038	chr4	4608280	A	G	0.1757	0.038982	6.569e-06	PLXNB2
rs35261714	chr4	41529401	A	G	-0.1474	0.032055	4.259e-06	PLXNB2
rs1912004	chr5	72834819	G	A	0.0383	0.008221	3.178e-06	PLXNB2
rs541432229	chr6	26887634	A	T	0.107	0.02338	4.728e-06	PLXNB2
rs1265889	chr6	32065839	A	G	-0.0769	0.012073	1.893e-10	PLXNB2
rs9273165	chr6	32645347	T	C	-0.0415	0.0082	4.177e-07	PLXNB2
rs544827526	chr6	68288919	A	G	-0.069	0.015504	8.564e-06	PLXNB2
rs4388292	chr6	95635211	G	T	-0.0525	0.011621	6.253e-06	PLXNB2
rs635634	chr9	133279427	C	T	0.1148	0.012226	5.994e-21	PLXNB2
rs61829679	chr1	198592996	C	T	0.0469	0.010278	5.038e-06	RAB5A
rs11003612	chr10	53398781	G	A	0.0599	0.011768	3.581e-07	RAB5A
rs150511525	chr10	71033304	T	C	0.2321	0.047031	8.012e-07	RAB5A
rs4980320	chr11	198986	C	T	0.0524	0.008001	5.784e-11	RAB5A
rs192339882	chr13	27444176	A	G	0.1028	0.023081	8.431e-06	RAB5A
rs712295	chr14	34071078	TAAACAAAACAAAAA	AAAACAAAACAAAAA	0.0423	0.009477	8.072e-06	RAB5A
rs113267827	chr15	28759804	A	C	0.0416	0.009399	9.599e-06	RAB5A
rs2077612	chr16	57693052	A	G	0.0804	0.018044	8.362e-06	RAB5A
rs185009887	chr17	5848332	A	G	-0.1436	0.025886	2.898e-08	RAB5A
rs2656441	chr17	16730941	G	A	-0.0557	0.012333	6.297e-06	RAB5A
rs79209494	chr2	12548453	A	G	-0.1709	0.038245	7.874e-06	RAB5A
rs116398134	chr2	157070375	A	G	-0.1475	0.028518	2.315e-07	RAB5A
rs192327558	chr2	211911508	A	C	0.1448	0.0303	1.763e-06	RAB5A
rs34376304	chr2	239375689	C	G	-0.0372	0.00842	9.97e-06	RAB5A
rs6096119	chr20	50845225	T	C	0.0809	0.017948	6.56e-06	RAB5A
rs12626084	chr20	61282696	T	C	-0.0588	0.012995	6.043e-06	RAB5A
rs149095400	chr21	29922164	A	C	0.1023	0.023008	8.74e-06	RAB5A
rs4858674	chr3	19942799	C	G	-0.0458	0.008724	1.522e-07	RAB5A
rs1354034	chr3	56815721	C	T	0.0554	0.008206	1.466e-11	RAB5A
rs2928235	chr5	5546647	G	C	0.042	0.009496	9.731e-06	RAB5A
rs6884904	chr5	119581786	A	C	0.1824	0.040033	5.209e-06	RAB5A
rs140131740	chr6	12251986	A	C	0.2773	0.0621	7.993e-06	RAB5A
rs342200	chr7	106676033	A	G	-0.0391	0.008032	1.127e-06	RAB5A
rs77265585	chr9	4764332	C	G	0.0539	0.011351	2.048e-06	RAB5A
rs4620356	chr9	82964613	C	A	0.0379	0.007978	2.029e-06	RAB5A
rs10922098	chr1	196695521	T	C	-0.0539	0.008582	3.367e-10	EMC4
rs4919426	chr10	100145864	C	T	-0.0401	0.008409	1.853e-06	EMC4
rs185279458	chr11	101451257	G	A	-0.4177	0.093783	8.432e-06	EMC4
rs147233090	chr15	43735849	T	C	0.2691	0.025851	2.238e-25	EMC4
rs61690552	chr15	44116203	TAACTATATATATTATATATATATATAGAGAGAGAGAGAGGG	TAACTATATATATTATATATATATAGAGAGAGAGAGAGAGGG	0.2224	0.034456	1.085e-10	EMC4
rs117306511	chr18	56654819	C	T	0.1764	0.039892	9.78e-06	EMC4
rs348356	chr19	6520850	G	C	0.0772	0.008952	6.46e-18	EMC4
rs58668331	chr19	6653388	C	G	0.0717	0.009826	2.94e-13	EMC4
rs11569538	chr19	6685712	G	C	0.5861	0.011604	1e-200	EMC4
rs402756	chr19	6708309	G	A	-0.2545	0.010015	1.837e-142	EMC4
rs163915	chr19	6734760	C	T	-0.1391	0.011299	7.911e-35	EMC4
rs10401466	chr19	6968659	G	T	0.0526	0.009176	9.918e-09	EMC4
rs6510977	chr19	7271361	A	G	-0.0438	0.008777	6.025e-07	EMC4
rs10416653	chr19	10478360	T	C	0.0894	0.019458	4.336e-06	EMC4
rs1065853	chr19	44909969	GGGGGGGTGGT	GGGGGGGGGGT	0.2852	0.018432	5.273e-54	EMC4
rs73201521	chr21	31694110	G	A	0.0769	0.016606	3.642e-06	EMC4
rs1571712	chr21	39781119	T	C	-0.0444	0.009942	7.979e-06	EMC4
rs61049316	chr21	40620914	A	G	-0.0599	0.013161	5.327e-06	EMC4
rs144585235	chr6	31932880	A	G	0.2934	0.019186	8.543e-53	EMC4
rs4151659	chr6	31950687	G	A	-0.6107	0.082285	1.156e-13	EMC4
rs518287	chr6	32104434	C	A	-0.1219	0.021833	2.361e-08	EMC4
rs112195215	chr6	32539668	A	G	-0.0957	0.017799	7.583e-08	EMC4
rs2749033	chr6	52767681	G	A	-0.0429	0.009262	3.622e-06	EMC4
rs35332062	chr7	73597712	A	G	0.0607	0.012882	2.455e-06	EMC4
rs7871802	chr9	9882863	T	C	-0.0547	0.012026	5.402e-06	EMC4
rs117783180	chr9	132970377	A	G	-0.4733	0.103821	5.144e-06	EMC4
rs12127477	chr1	65643815	G	A	-0.0482	0.009666	6.154e-07	BECN1
rs76061334	chr1	151210400	T	C	-0.0613	0.013729	8.002e-06	BECN1
rs72729428	chr1	183104837	T	C	-0.4277	0.095428	7.398e-06	BECN1
rs10922098	chr1	196695521	T	C	-0.1352	0.00807	5.391e-63	BECN1
rs76004643	chr1	197847653	T	G	0.0433	0.00894	1.275e-06	BECN1
rs10922433	chr1	198482411	C	T	0.0906	0.020409	9.027e-06	BECN1
rs17045268	chr1	217111625	C	A	-0.0626	0.012581	6.503e-07	BECN1
rs112074014	chr11	122005755	C	G	0.098	0.021151	3.598e-06	BECN1
rs61941503	chr12	130158005	TTGCT	TTGCA	0.0603	0.012218	8.002e-07	BECN1
rs137881064	chr14	27853745	G	T	-0.411	0.089319	4.195e-06	BECN1
rs56929569	chr14	48553597	G	C	0.0505	0.010863	3.339e-06	BECN1
rs1555405	chr14	100710432	A	G	-0.0385	0.008652	8.6e-06	BECN1
rs2469099	chr15	66623227	A	G	-0.0503	0.01125	7.776e-06	BECN1
rs72749892	chr15	92525256	G	A	-0.126	0.027332	4.027e-06	BECN1
rs73529549	chr16	17470220	A	C	0.0696	0.015619	8.346e-06	BECN1
rs11078072	chr17	12378457	C	G	-0.0383	0.008305	3.99e-06	BECN1
rs11569393	chr19	6721618	ATTTTTTTTTCC	ATTTTTTTTTCA	-0.0368	0.007995	4.171e-06	BECN1
rs10208529	chr2	27563321	T	A	0.0447	0.009544	2.816e-06	BECN1
rs111696008	chr2	216622986	A	G	-0.1167	0.026306	9.156e-06	BECN1
rs78873807	chr3	71932108	T	G	-0.0554	0.012315	6.838e-06	BECN1
rs9826149	chr3	165144783	T	C	0.0351	0.007936	9.729e-06	BECN1
rs1355538	chr3	165787389	G	A	-0.0773	0.008067	9.528e-22	BECN1
rs71585211	chr5	119334673	T	C	0.2144	0.042039	3.397e-07	BECN1
rs4293988	chr6	31382603	T	G	0.0741	0.01205	7.769e-10	BECN1
rs6457457	chr6	31910331	T	C	0.1226	0.016015	1.93e-14	BECN1
rs28573154	chr6	32008772	A	G	0.108	0.011031	1.237e-22	BECN1
rs145704749	chr6	32486967	T	C	0.0341	0.007604	7.309e-06	BECN1
rs6942201	chr6	99989372	A	G	0.0379	0.007977	2.022e-06	BECN1
rs10866931	chr8	2073005	A	G	0.0493	0.009542	2.382e-07	BECN1
rs1916675	chr9	104484123	G	A	0.0389	0.008622	6.427e-06	BECN1
rs139867686	chr1	173399067	A	G	0.254	0.05546	4.652e-06	PTPN13
rs10922098	chr1	196695521	T	C	-0.0632	0.008048	4.054e-15	PTPN13
rs1893262	chr11	120299109	C	T	-0.0637	0.014006	5.414e-06	PTPN13
rs7957519	chr12	113807596	A	G	-0.0501	0.010912	4.403e-06	PTPN13
rs838869	chr12	124767039	C	T	-0.039	0.007958	9.56e-07	PTPN13
rs17109558	chr14	25067616	G	A	-0.0527	0.011769	7.544e-06	PTPN13
rs881897	chr18	954175	A	C	-0.0883	0.019919	9.291e-06	PTPN13
rs73949308	chr2	105800026	G	A	0.1052	0.022919	4.431e-06	PTPN13
rs75643354	chr2	145486897	C	A	0.0651	0.013731	2.125e-06	PTPN13
rs114472352	chr2	211817146	A	T	0.1153	0.024164	1.828e-06	PTPN13
rs80146053	chr2	240564130	G	T	-0.1655	0.037258	8.914e-06	PTPN13
rs6077869	chr20	10669862	G	A	-0.0408	0.009232	9.897e-06	PTPN13
rs141939578	chr20	50114832	A	G	-0.212	0.043468	1.076e-06	PTPN13
rs2379887	chr22	16423331	G	A	0.0615	0.013311	3.834e-06	PTPN13
rs111542786	chr22	45184795	A	G	0.1007	0.021439	2.64e-06	PTPN13
rs34832185	chr3	24421818	C	T	-0.0537	0.010871	7.821e-07	PTPN13
rs10936430	chr3	165034713	C	T	0.0607	0.013051	3.301e-06	PTPN13
rs115335698	chr3	193746071	A	G	0.1603	0.034803	4.107e-06	PTPN13
rs114023139	chr4	26139210	A	G	-0.1475	0.032859	7.158e-06	PTPN13
rs111643863	chr4	77266164	T	G	0.2074	0.044891	3.836e-06	PTPN13
rs143017277	chr4	152262861	G	C	-0.127	0.026923	2.392e-06	PTPN13
rs148797656	chr4	158452869	T	C	0.092	0.019758	3.217e-06	PTPN13
rs2284179	chr6	31974114	G	T	0.1194	0.020657	7.465e-09	PTPN13
rs76359966	chr6	32487803	G	T	0.0442	0.00763	6.905e-09	PTPN13
rs554403042	chr6	32510662	A	C	0.0447	0.007595	3.973e-09	PTPN13
rs74750549	chr6	32543711	C	T	0.0409	0.008381	1.061e-06	PTPN13
rs9271642	chr6	32624442	G	A	0.0573	0.007952	5.759e-13	PTPN13
rs1730925	chr7	22051523	A	T	-0.0396	0.0088	6.799e-06	PTPN13
rs12003602	chr9	13537769	A	G	-0.0554	0.012216	5.756e-06	PTPN13
rs1576035	chr9	25427467	CG	CC	-0.0541	0.012045	7.075e-06	PTPN13
rs78212277	chr1	9748423	C	T	0.1091	0.024526	8.651e-06	MAPK3
rs185490651	chr1	80998564	A	T	0.1549	0.034836	8.726e-06	MAPK3
rs116446853	chr1	181077940	T	C	0.1028	0.023154	9e-06	MAPK3
rs1961828	chr1	198601968	A	G	0.0479	0.010545	5.562e-06	MAPK3
rs4980320	chr11	198986	C	T	0.0437	0.008125	7.512e-08	MAPK3
rs17437465	chr11	11398699	G	T	-0.0587	0.012733	4.025e-06	MAPK3
rs141144647	chr11	61386029	A	G	0.163	0.035425	4.199e-06	MAPK3
rs56375235	chr11	88282549	C	T	-0.0674	0.014942	6.459e-06	MAPK3
rs10876550	chr12	54318524	A	G	0.0456	0.008191	2.587e-08	MAPK3
rs7322714	chr13	70277688	C	T	0.0412	0.009129	6.386e-06	MAPK3
rs493301	chr15	57774363	G	T	0.0375	0.00825	5.481e-06	MAPK3
rs117198781	chr16	28512616	A	C	0.1047	0.017046	8.134e-10	MAPK3
rs4427827	chr16	29902880	TTTCTTTTTT	TTTCTTTTTC	0.0974	0.00963	4.782e-24	MAPK3
rs57149692	chr16	30130700	C	G	0.2397	0.008202	8.984e-188	MAPK3
rs139529748	chr16	30396728	A	T	0.1456	0.022495	9.631e-11	MAPK3
rs185009887	chr17	5848332	A	G	-0.1424	0.026274	5.963e-08	MAPK3
rs113015462	chr17	65597913	T	C	-0.0545	0.01208	6.431e-06	MAPK3
rs34871842	chr19	57841635	A	G	0.068	0.014933	5.273e-06	MAPK3
rs79209494	chr2	12548453	A	G	-0.1726	0.038812	8.703e-06	MAPK3
rs10184436	chr2	226667748	A	G	0.0377	0.008141	3.641e-06	MAPK3
rs546856194	chr20	51842250	CGGGAAAAAAAAAAAAAAAA	CGGAAAAAAAAAAAAAAAAA	0.0779	0.016796	3.516e-06	MAPK3
rs1354034	chr3	56815721	C	T	0.0396	0.008322	1.951e-06	MAPK3
rs62269916	chr3	74348841	A	G	0.1015	0.022198	4.822e-06	MAPK3
rs7431310	chr3	187178037	A	G	0.0446	0.009968	7.658e-06	MAPK3
rs6884904	chr5	119581786	A	C	0.2013	0.040625	7.231e-07	MAPK3
rs74432573	chr5	171678137	A	G	-0.0666	0.015045	9.567e-06	MAPK3
rs140131740	chr6	12251986	A	C	0.3015	0.063037	1.728e-06	MAPK3
rs143687743	chr7	101554636	CGGGAGGCT	TGGGAGGCT	-0.0593	0.013297	8.204e-06	MAPK3
rs35567863	chr8	4398737	T	G	-0.0513	0.011003	3.128e-06	MAPK3
rs77265585	chr9	4764332	C	G	0.0577	0.011528	5.584e-07	MAPK3
rs12133641	chr1	154455807	G	A	0.0755	0.008152	2.011e-20	LMAN1
rs115450101	chr1	188592009	T	C	-0.2961	0.060164	8.585e-07	LMAN1
rs10922098	chr1	196695521	T	C	-0.1316	0.008137	7.713e-59	LMAN1
rs76004643	chr1	197847653	T	G	0.0408	0.009001	5.824e-06	LMAN1
rs150732285	chr1	213899676	G	C	0.1704	0.036471	2.98e-06	LMAN1
rs61923082	chr12	46179199	C	A	-0.0877	0.01655	1.163e-07	LMAN1
rs56009368	chr14	49940297	A	G	0.0516	0.010166	3.863e-07	LMAN1
rs1555405	chr14	100710432	A	G	-0.0427	0.008725	9.893e-07	LMAN1
rs704	chr17	28367840	A	G	0.0415	0.007995	2.093e-07	LMAN1
rs75527360	chr18	52492414	G	C	-0.0782	0.01745	7.42e-06	LMAN1
rs116040950	chr2	240747219	A	G	0.2026	0.037089	4.693e-08	LMAN1
rs73095879	chr20	42748883	T	G	0.0369	0.00797	3.663e-06	LMAN1
rs6126989	chr20	53855548	T	C	-0.0397	0.00844	2.552e-06	LMAN1
rs2427491	chr20	63092769	C	T	-0.0708	0.014756	1.602e-06	LMAN1
rs1784899	chr21	23777339	T	A	0.174	0.037644	3.796e-06	LMAN1
rs1706435	chr3	165743688	G	A	0.074	0.008258	3.226e-19	LMAN1
rs149180288	chr4	4274154	C	T	-0.1937	0.042468	5.09e-06	LMAN1
rs191186316	chr6	3027813	C	G	-0.1075	0.024042	7.776e-06	LMAN1
rs72827837	chr6	16756696	G	A	0.1027	0.022586	5.439e-06	LMAN1
rs6457457	chr6	31910331	T	C	0.1079	0.016155	2.402e-11	LMAN1
rs28573154	chr6	32008772	A	G	0.0946	0.011129	1.892e-17	LMAN1
rs601020	chr6	32605402	A	G	0.0439	0.008935	8.948e-07	LMAN1
rs35895874	chr7	86913139	T	C	0.0603	0.013633	9.734e-06	LMAN1
rs113159689	chr7	141532516	TGAAAGAG	CGAAAGAG	0.1405	0.031569	8.565e-06	LMAN1
rs1571262	chr9	110125975	G	T	-0.0426	0.009514	7.556e-06	LMAN1
rs79130087	chr1	23169002	G	A	-0.1262	0.026738	2.36e-06	HSPA8
rs4652975	chr1	33813170	T	G	0.1004	0.022216	6.203e-06	HSPA8
rs143374573	chr1	95281958	T	G	0.2198	0.046069	1.832e-06	HSPA8
rs33930807	chr1	167439223	A	G	-0.0791	0.016966	3.129e-06	HSPA8
rs1010990	chr10	80862320	T	C	0.046	0.009049	3.707e-07	HSPA8
rs11186044	chr10	90158808	A	G	-0.0407	0.008977	5.799e-06	HSPA8
rs16914903	chr11	25929305	G	A	1.389	0.313301	9.274e-06	HSPA8
rs117206592	chr12	83080701	G	A	0.0828	0.017652	2.723e-06	HSPA8
rs79835046	chr14	53768509	A	G	-0.0995	0.02194	5.756e-06	HSPA8
rs12611160	chr19	56854046	C	G	-0.0558	0.011914	2.818e-06	HSPA8
rs149014705	chr2	230427645	G	T	-0.4902	0.102753	1.836e-06	HSPA8
rs80165795	chr20	43163786	G	A	0.2069	0.043941	2.494e-06	HSPA8
rs62223532	chr21	16652893	T	G	0.1251	0.027898	7.321e-06	HSPA8
rs116269041	chr22	23852385	A	G	-0.1012	0.022759	8.721e-06	HSPA8
rs59146411	chr3	29313674	T	G	0.0701	0.015395	5.279e-06	HSPA8
rs1354034	chr3	56815721	C	T	0.0414	0.008147	3.742e-07	HSPA8
rs143930344	chr3	130463576	T	C	0.1479	0.031947	3.665e-06	HSPA8
rs199907550	chr3	152770912	TCATATATATATATATGTGTGTGTGTGTGTGTGTGTGTGTGTGTGTGTATATACG	TCATATATATATATATGTGTGTGTGTGTGTGTGTGTGTGTGTGTGTATATATACG	1.2222	0.271221	6.597e-06	HSPA8
rs36126106	chr4	4934559	C	T	-0.0383	0.008448	5.796e-06	HSPA8
rs1679069	chr4	56837048	G	A	-0.0565	0.01246	5.771e-06	HSPA8
rs3888255	chr4	139902572	T	C	-0.037	0.008187	6.204e-06	HSPA8
rs146405674	chr4	152212291	T	A	0.1761	0.039824	9.783e-06	HSPA8
rs6889846	chr5	68751526	GTGGGATCTCCAGGCCCTGG	GTGGGATCTCCAGGCCCTGA	0.0545	0.012213	8.104e-06	HSPA8
rs71585211	chr5	119334673	T	C	0.2117	0.042043	4.771e-07	HSPA8
rs10075656	chr5	126010281	C	A	0.0457	0.00962	2.028e-06	HSPA8
rs72801474	chr5	133108436	A	G	-0.0476	0.010499	5.795e-06	HSPA8
rs140131740	chr6	12251986	A	C	0.2782	0.061636	6.374e-06	HSPA8
rs6915823	chr6	30105653	T	C	0.1095	0.02413	5.683e-06	HSPA8
rs3129752	chr6	32614850	C	G	0.0519	0.007882	4.553e-11	HSPA8
rs41270871	chr6	32660444	GTGAGGGAGGTGG	GTGTGGGAGGTGG	0.0711	0.014387	7.733e-07	HSPA8
rs12216648	chr7	18288273	C	T	-0.0871	0.019091	5.058e-06	HSPA8
rs12672441	chr7	69979657	G	A	-0.0586	0.01315	8.337e-06	HSPA8
rs145935998	chr8	144048782	A	G	0.1297	0.026878	1.396e-06	HSPA8
rs944485	chr9	89064903	G	T	0.0365	0.007969	4.64e-06	HSPA8
rs818712	chr9	113370390	C	A	0.0798	0.017889	8.168e-06	HSPA8
rs75944350	chr1	88544612	C	T	0.2217	0.049996	9.236e-06	PLA2G5
rs75325538	chr1	112230142	A	G	-0.1838	0.038749	2.102e-06	PLA2G5
rs10305748	chr1	150812144	T	C	-0.105	0.023395	7.188e-06	PLA2G5
rs10922098	chr1	196695521	T	C	-0.0544	0.00809	1.762e-11	PLA2G5
rs3213017	chr10	60778611	T	G	-0.1426	0.029734	1.62e-06	PLA2G5
rs6489859	chr12	112774128	G	A	-0.0413	0.007958	2.105e-07	PLA2G5
rs71433212	chr13	27051156	A	T	0.0435	0.009321	3.057e-06	PLA2G5
rs138493313	chr14	68429325	A	G	-0.1784	0.040358	9.851e-06	PLA2G5
rs117381856	chr14	101039673	G	A	0.2351	0.05112	4.246e-06	PLA2G5
rs118062631	chr14	105820025	T	C	0.1127	0.02526	8.133e-06	PLA2G5
rs62087820	chr17	68902274	T	G	0.043	0.009685	8.995e-06	PLA2G5
rs9952104	chr18	78173746	A	G	0.0385	0.008675	9.076e-06	PLA2G5
rs6542680	chr2	3592552	T	C	-0.0522	0.010236	3.401e-07	PLA2G5
rs148445004	chr2	27979337	A	G	0.162	0.035758	5.886e-06	PLA2G5
rs2666035	chr2	54711701	A	T	-0.075	0.01549	1.287e-06	PLA2G5
rs200721641	chr2	131531498	G	T	-0.048	0.01072	7.548e-06	PLA2G5
rs6752189	chr2	163293180	T	C	0.055	0.011943	4.119e-06	PLA2G5
rs57342850	chr2	224905280	A	G	-0.1867	0.041179	5.79e-06	PLA2G5
rs11676298	chr2	226427015	G	C	0.0445	0.009733	4.827e-06	PLA2G5
rs111542786	chr22	45184795	A	G	0.0976	0.021549	5.92e-06	PLA2G5
rs62269916	chr3	74348841	A	G	0.096	0.021713	9.81e-06	PLA2G5
rs34325132	chr3	131408202	G	A	0.0774	0.017347	8.129e-06	PLA2G5
rs1355538	chr3	165787389	G	A	-0.0379	0.008082	2.738e-06	PLA2G5
rs114201335	chr3	194795543	A	G	-0.1402	0.030806	5.339e-06	PLA2G5
rs78011940	chr5	107943899	T	C	0.0646	0.014296	6.225e-06	PLA2G5
rs71585211	chr5	119334673	T	C	0.2276	0.042034	6.141e-08	PLA2G5
rs28672722	chr6	32658760	T	G	0.0455	0.008647	1.427e-07	PLA2G5
rs148258741	chr6	112044254	A	G	-0.2023	0.044578	5.677e-06	PLA2G5
rs56378005	chr6	133515292	A	G	0.205	0.044154	3.437e-06	PLA2G5
rs7746829	chr6	158901324	T	G	-0.0485	0.010501	3.866e-06	PLA2G5
rs3800644	chr7	137736640	C	T	0.0381	0.008389	5.581e-06	PLA2G5
rs6993770	chr8	105569300	T	A	-0.0443	0.00952	3.264e-06	PLA2G5
rs4961330	chr8	140517991	T	C	-0.0558	0.010991	3.841e-07	PLA2G5
rs1576035	chr9	25427467	CG	CC	-0.0552	0.012113	5.19e-06	PLA2G5
rs647932	chr1	47518766	T	C	0.0606	0.013288	5.103e-06	DSG2
rs150816167	chr1	179602727	C	T	0.1402	0.019401	4.959e-13	DSG2
rs2802726	chr1	243332142	C	T	-0.0384	0.008233	3.102e-06	DSG2
rs56155910	chr11	59937882	G	A	0.0496	0.009755	3.685e-07	DSG2
rs682533	chr11	95156150	G	A	0.0472	0.009263	3.479e-07	DSG2
rs7965762	chr12	27633566	C	A	0.0393	0.008439	3.211e-06	DSG2
rs789744	chr12	64091580	G	A	-0.0435	0.00918	2.15e-06	DSG2
rs2173651	chr12	117087448	T	C	0.0367	0.008205	7.708e-06	DSG2
rs10773051	chr12	124025844	T	C	0.0481	0.009946	1.325e-06	DSG2
rs72673871	chr14	28045614	T	C	-0.1163	0.025929	7.281e-06	DSG2
rs77032376	chr15	89467549	T	C	-0.0526	0.01148	4.607e-06	DSG2
rs76471758	chr16	20305521	A	G	-0.0948	0.021127	7.22e-06	DSG2
rs4888346	chr16	73469995	T	C	-0.0509	0.011335	7.103e-06	DSG2
rs11078597	chr17	1715069	C	T	-0.0548	0.009896	3.062e-08	DSG2
rs12449427	chr17	7269960	C	G	0.0435	0.00981	9.247e-06	DSG2
rs17880604	chr17	7674326	G	C	0.1532	0.031854	1.513e-06	DSG2
rs77542162	chr17	69085137	G	A	0.117	0.025768	5.61e-06	DSG2
rs2725405	chr17	81246424	C	G	0.0383	0.008267	3.603e-06	DSG2
rs148666188	chr18	30725028	C	T	-0.298	0.038987	2.113e-14	DSG2
rs1020839	chr18	31409711	T	C	-0.0893	0.011092	8.199e-16	DSG2
rs9304098	chr18	31503667	T	G	-0.1905	0.008195	1.584e-119	DSG2
rs147145691	chr18	31526091	T	C	-0.2669	0.028244	3.4e-21	DSG2
rs75426668	chr18	31797171	A	G	-0.1675	0.025716	7.348e-11	DSG2
rs76800900	chr18	32452052	A	G	-0.0945	0.018418	2.885e-07	DSG2
rs74397297	chr18	32709353	A	G	0.2449	0.046586	1.465e-07	DSG2
rs117225497	chr18	34596206	T	G	-0.2146	0.036255	3.235e-09	DSG2
rs12454712	chr18	63178651	C	T	0.0396	0.008353	2.129e-06	DSG2
rs708686	chr19	5840608	T	C	0.0869	0.009689	3.005e-19	DSG2
rs36172270	chr19	27243427	G	C	0.1295	0.028982	7.887e-06	DSG2
rs138338893	chr19	38018846	T	C	0.2056	0.044637	4.105e-06	DSG2
rs1231281	chr19	48735943	A	G	-0.0473	0.00825	9.846e-09	DSG2
rs4665972	chr2	27375230	C	T	0.0441	0.008661	3.542e-07	DSG2
rs17018376	chr2	79994266	C	T	0.0509	0.0114	8.005e-06	DSG2
rs113414093	chr2	218994449	A	G	-0.0794	0.014595	5.316e-08	DSG2
rs113139694	chr20	17682430	G	A	-0.0649	0.014504	7.65e-06	DSG2
rs5758757	chr22	42490881	G	A	-0.0504	0.011261	7.625e-06	DSG2
rs73172602	chr22	47452235	C	A	-0.0545	0.011704	3.218e-06	DSG2
rs17036101	chr3	12236345	A	G	0.0845	0.017398	1.193e-06	DSG2
rs13108218	chr4	3442204	G	A	0.0441	0.008477	1.965e-07	DSG2
rs75866404	chr4	68271400	T	C	0.0486	0.010888	8.065e-06	DSG2
rs28375976	chr4	155177746	C	T	0.04	0.008486	2.432e-06	DSG2
rs4868507	chr5	175280558	T	C	-0.3029	0.059742	3.975e-07	DSG2
rs3828802	chr6	32668296	G	A	0.0435	0.00847	2.807e-07	DSG2
rs6905288	chr6	43791136	A	G	-0.0608	0.008237	1.568e-13	DSG2
rs463854	chr6	111352004	GTTTCTTTCT	CTTTCTTTCT	-0.0465	0.010366	7.259e-06	DSG2
rs537879	chr6	138092972	G	T	-0.1208	0.008187	2.847e-49	DSG2
rs9494938	chr6	138097245	C	T	0.0456	0.008374	5.168e-08	DSG2
rs1898663	chr7	47124158	A	G	0.038	0.008471	7.254e-06	DSG2
rs72657079	chr8	61497852	T	C	-0.0899	0.018887	1.936e-06	DSG2
rs112875651	chr8	125494452	A	G	0.0382	0.0084	5.43e-06	DSG2
rs62578578	chr9	132466382	A	G	0.1761	0.023065	2.26e-14	DSG2
rs10901252	chr9	133252613	C	G	0.4375	0.016569	1.197e-153	DSG2
rs149181677	chr9	133431409	T	C	0.1572	0.021326	1.689e-13	DSG2
rs9286383	chr9	133550072	T	A	-0.1041	0.014204	2.323e-13	DSG2
rs187795295	chr9	134072595	A	G	0.248	0.051807	1.693e-06	DSG2
rs75965181	chr1	22257509	A	T	-0.1212	0.024958	1.197e-06	FTL
rs2225835	chr1	90551626	G	C	-0.1205	0.025368	2.033e-06	FTL
rs11580022	chr1	191190711	T	C	0.1519	0.034365	9.862e-06	FTL
rs499918	chr10	78876252	A	G	-0.0439	0.009654	5.43e-06	FTL
rs17112021	chr10	99583969	G	T	0.0416	0.00917	5.717e-06	FTL
rs7135609	chr12	2452785	T	C	0.0396	0.008339	2.046e-06	FTL
rs1006353	chr13	27473132	G	A	-0.0455	0.009647	2.397e-06	FTL
rs149621519	chr13	47597982	T	A	0.123	0.026843	4.601e-06	FTL
rs7981645	chr13	85928316	G	A	0.0511	0.010772	2.097e-06	FTL
rs151312281	chr14	49145496	G	T	-0.0464	0.009837	2.396e-06	FTL
rs12889409	chr14	95328545	A	G	-0.0472	0.010573	8.032e-06	FTL
rs199138	chr15	45095352	G	A	0.1213	0.01486	3.271e-16	FTL
rs59773862	chr15	100980767	A	G	0.0516	0.011629	9.121e-06	FTL
rs7196719	chr16	7575883	C	T	-0.0426	0.008266	2.558e-07	FTL
rs8263	chr17	58345753	T	C	-0.0506	0.008207	7.033e-10	FTL
rs8081108	chr17	59724216	AAAAAAAAAAAGAAAGAAAAT	AAAAAAAAAAAGAAAGAAAAG	0.0379	0.008365	5.873e-06	FTL
rs138682047	chr18	15192422	A	G	-0.124	0.02737	5.886e-06	FTL
rs673994	chr18	62471856	T	C	0.0614	0.013423	4.778e-06	FTL
rs143922167	chr19	48900584	A	G	0.1738	0.034131	3.539e-07	FTL
rs45520632	chr19	48923231	C	T	0.113	0.019324	4.986e-09	FTL
rs7422629	chr2	52517412	T	C	-0.0374	0.008298	6.579e-06	FTL
rs10439301	chr2	180395899	C	T	-0.0541	0.009775	3.119e-08	FTL
rs12693541	chr2	189553964	T	C	-0.0776	0.013137	3.485e-09	FTL
rs143038176	chr2	205330393	T	G	0.2651	0.05831	5.457e-06	FTL
rs4814514	chr20	16593981	A	G	0.0393	0.008853	9.026e-06	FTL
rs56206139	chr20	40480065	C	A	0.071	0.015347	3.72e-06	FTL
rs5756505	chr22	37071314	C	G	0.0414	0.008367	7.491e-07	FTL
rs75537912	chr3	132572312	G	A	-0.06	0.01297	3.725e-06	FTL
rs77747855	chr3	174996887	G	A	-0.2331	0.052042	7.496e-06	FTL
rs113387937	chr4	168447136	G	A	0.048	0.010235	2.734e-06	FTL
rs139633298	chr5	84155561	T	C	0.3373	0.073636	4.636e-06	FTL
rs2560518	chr5	117457974	A	G	-0.0465	0.010189	5.023e-06	FTL
rs115740542	chr6	26123274	C	T	0.1043	0.016516	2.702e-10	FTL
rs79420263	chr6	32492026	C	G	-0.0572	0.010965	1.822e-07	FTL
rs9376837	chr6	144678627	C	A	0.0571	0.012216	2.949e-06	FTL
rs59291571	chr6	168574211	A	G	-0.0744	0.015491	1.564e-06	FTL
rs9460022	chr6	170481877	T	G	0.0525	0.010564	6.704e-07	FTL
rs113429260	chr7	26828575	A	G	0.1202	0.025608	2.682e-06	FTL
rs757857	chr7	30707074	C	A	0.0387	0.008471	4.914e-06	FTL
rs9886048	chr7	92948955	C	T	-0.05	0.009908	4.497e-07	FTL
rs75954722	chr8	121062714	T	G	0.0987	0.021664	5.217e-06	FTL
rs2954021	chr8	125469835	G	A	-0.0429	0.008302	2.371e-07	FTL
rs576123	chr9	133268896	T	C	0.0488	0.009435	2.31e-07	FTL
rs10917338	chr1	22977500	AAGAGAGAGAGAAAAAAAAA	AAGAGAGAGAAAAAAAAAAA	0.0397	0.008757	5.803e-06	MAN1B1
rs7514261	chr1	196731784	A	G	0.0487	0.008164	2.44e-09	MAN1B1
rs3213017	chr10	60778611	T	G	-0.1333	0.029938	8.484e-06	MAN1B1
rs17580	chr14	94380925	A	T	0.1356	0.022429	1.488e-09	MAN1B1
rs67022228	chr14	100724670	T	A	-0.0397	0.008601	3.912e-06	MAN1B1
rs8055842	chr16	7466828	C	T	-0.1142	0.023831	1.65e-06	MAN1B1
rs4795734	chr17	33030407	A	G	-0.0426	0.009351	5.221e-06	MAN1B1
rs116536327	chr2	11364679	A	G	0.0818	0.018285	7.691e-06	MAN1B1
rs10208529	chr2	27563321	T	A	0.0515	0.009588	7.821e-08	MAN1B1
rs78624180	chr21	23549626	C	T	-0.073	0.016232	6.887e-06	MAN1B1
rs9608207	chr22	23851737	G	T	-0.0673	0.015101	8.326e-06	MAN1B1
rs41278845	chr22	27982396	C	G	-0.0958	0.021327	7.06e-06	MAN1B1
rs9310735	chr3	2445488	A	G	0.0367	0.008238	8.39e-06	MAN1B1
rs62269916	chr3	74348841	A	G	0.1077	0.021868	8.431e-07	MAN1B1
rs1355538	chr3	165787389	G	A	-0.0674	0.008128	1.112e-16	MAN1B1
rs710446	chr3	186742138	C	T	0.0443	0.008225	7.205e-08	MAN1B1
rs143017277	chr4	152262861	G	C	-0.1219	0.027252	7.713e-06	MAN1B1
rs71585211	chr5	119334673	T	C	0.1998	0.042316	2.34e-06	MAN1B1
rs28573154	chr6	32008772	A	G	0.0951	0.011099	1.053e-17	MAN1B1
rs11970000	chr6	32630514	G	A	0.0645	0.008668	9.962e-14	MAN1B1
rs12208811	chr6	126605752	A	T	-0.9396	0.209632	7.39e-06	MAN1B1
rs74364570	chr7	71155741	G	A	-0.1576	0.034576	5.163e-06	MAN1B1
rs2237582	chr7	95304888	G	A	0.0999	0.008851	1.526e-29	MAN1B1
rs854572	chr7	95325384	G	C	-0.0446	0.008078	3.37e-08	MAN1B1
rs67198077	chr8	4391441	C	T	-0.0476	0.010773	9.947e-06	MAN1B1
rs11794541	chr9	21673751	A	T	-0.0768	0.016492	3.211e-06	MAN1B1
rs1916675	chr9	104484123	G	A	0.0391	0.00866	6.338e-06	MAN1B1
rs848200	chr1	15967097	T	C	-0.0624	0.013914	7.297e-06	GPC3
rs602633	chr1	109278889	G	T	0.0525	0.010222	2.806e-07	GPC3
rs11579560	chr1	187176405	A	G	0.0406	0.009092	7.982e-06	GPC3
rs2633317	chr10	73930510	G	A	-0.0725	0.00827	1.843e-18	GPC3
rs11001595	chr10	76034166	A	G	-0.0373	0.008293	6.874e-06	GPC3
rs117356471	chr10	129123580	T	C	-0.142	0.032067	9.504e-06	GPC3
rs79761998	chr11	120138600	A	C	0.0813	0.018018	6.414e-06	GPC3
rs10893497	chr11	126330641	T	C	-0.0555	0.010621	1.739e-07	GPC3
rs112051233	chr12	40435763	A	G	0.0695	0.015509	7.417e-06	GPC3
rs10860552	chr12	99998516	C	G	0.0384	0.008631	8.625e-06	GPC3
rs35448	chr12	115103872	A	T	0.0506	0.008559	3.377e-09	GPC3
rs72694391	chr14	24404820	C	T	0.0459	0.008233	2.471e-08	GPC3
rs194784	chr14	68722212	C	T	-0.0381	0.008386	5.534e-06	GPC3
rs77924615	chr16	20381010	A	G	0.0884	0.010379	1.635e-17	GPC3
rs4480845	chr17	2055315	C	T	-0.0385	0.008509	6.057e-06	GPC3
rs9916108	chr17	14023885	A	G	0.054	0.011407	2.201e-06	GPC3
rs112001035	chr17	68827664	A	G	-0.0815	0.015024	5.807e-08	GPC3
rs35405259	chr17	79358578	G	A	0.0495	0.009423	1.494e-07	GPC3
rs141065964	chr19	17495495	A	G	0.1618	0.035284	4.527e-06	GPC3
rs11879233	chr19	33281041	G	C	0.0434	0.00955	5.51e-06	GPC3
rs3786872	chr19	38265449	G	C	-0.0679	0.009532	1.052e-12	GPC3
rs6119179	chr20	30249843	CCTTTT	CTTTTT	-0.1551	0.034073	5.315e-06	GPC3
rs2258056	chr20	63697100	C	T	0.0467	0.008837	1.258e-07	GPC3
rs150290990	chr21	23158918	A	G	-0.2395	0.054034	9.319e-06	GPC3
rs760715	chr22	39466338	C	T	0.0509	0.009322	4.763e-08	GPC3
rs116111815	chr3	45090234	C	A	0.111	0.022677	9.841e-07	GPC3
rs1420465	chr3	168997350	C	G	-0.0379	0.008347	5.607e-06	GPC3
rs76718050	chr4	60633016	C	A	0.0389	0.008607	6.203e-06	GPC3
rs147214087	chr4	137643979	A	G	0.1001	0.022558	9.106e-06	GPC3
rs9272533	chr6	32638888	T	C	-0.0369	0.008219	7.129e-06	GPC3
rs76668624	chr6	159304622	G	C	0.0829	0.018516	7.566e-06	GPC3
rs3120137	chr6	160350160	A	G	-0.1842	0.012284	7.891e-51	GPC3
rs112842440	chr6	160534681	T	G	-0.1426	0.023877	2.338e-09	GPC3
rs3798938	chr6	161230971	C	T	-0.1177	0.020942	1.907e-08	GPC3
rs9330366	chr7	584764	T	C	0.0445	0.008344	9.662e-08	GPC3
rs1545715	chr7	155875615	A	G	-0.0374	0.008198	5.06e-06	GPC3
rs4841545	chr8	11511727	C	G	0.042	0.008544	8.857e-07	GPC3
rs4437612	chr8	39590459	C	T	0.0378	0.008274	4.916e-06	GPC3
rs113993388	chr8	42303799	A	G	-0.1897	0.018287	3.281e-25	GPC3
rs10089830	chr8	60889278	A	G	0.0379	0.008524	8.733e-06	GPC3
rs117775766	chr8	127922067	A	G	-0.1051	0.021313	8.169e-07	GPC3
rs11208704	chr1	65670308	C	T	-0.04	0.008858	6.305e-06	MYRF
rs143276319	chr1	110572216	C	T	0.2047	0.0423	1.303e-06	MYRF
rs10305748	chr1	150812144	T	C	-0.1214	0.023604	2.702e-07	MYRF
rs115041442	chr1	152992214	T	C	-0.1292	0.025462	3.89e-07	MYRF
rs77543908	chr1	153526169	C	G	-0.1166	0.025769	6.046e-06	MYRF
rs10159067	chr1	181030215	C	T	-0.0369	0.008294	8.624e-06	MYRF
rs72729476	chr1	183139643	T	C	-0.4341	0.09479	4.659e-06	MYRF
rs144704969	chr1	196158214	T	C	0.0944	0.019032	7.048e-07	MYRF
rs10922098	chr1	196695521	T	C	-0.1932	0.008108	1.648e-125	MYRF
rs12403425	chr1	197845693	A	C	0.0493	0.008999	4.294e-08	MYRF
rs12770958	chr10	30417661	A	C	0.0475	0.010487	5.915e-06	MYRF
rs11022212	chr11	12148937	C	T	-0.048	0.010829	9.321e-06	MYRF
rs112555596	chr11	130424514	G	A	-0.2806	0.061942	5.898e-06	MYRF
rs12879950	chr14	24321222	T	C	-0.1324	0.02858	3.611e-06	MYRF
rs8020723	chr14	39871770	T	G	0.0388	0.008682	7.865e-06	MYRF
rs56009368	chr14	49940297	A	G	0.0468	0.010163	4.124e-06	MYRF
rs1555405	chr14	100710432	A	G	-0.045	0.00871	2.386e-07	MYRF
rs72749892	chr15	92525256	G	A	-0.1269	0.027528	4.031e-06	MYRF
rs11078072	chr17	12378457	C	G	-0.0393	0.008353	2.539e-06	MYRF
rs704	chr17	28367840	A	G	0.0441	0.007991	3.416e-08	MYRF
rs11569415	chr19	6716268	A	G	-0.0616	0.009251	2.766e-11	MYRF
rs11667720	chr19	18082941	C	G	-0.0363	0.008054	6.567e-06	MYRF
rs10208529	chr2	27563321	T	A	0.053	0.009595	3.316e-08	MYRF
rs1076850	chr21	46121388	G	A	-0.0468	0.010106	3.643e-06	MYRF
rs62279052	chr3	162188224	A	C	0.0682	0.015345	8.806e-06	MYRF
rs2686395	chr3	165767231	C	T	-0.0836	0.008598	2.404e-22	MYRF
rs1144709	chr6	31741572	T	C	0.0485	0.00948	3.12e-07	MYRF
rs6457457	chr6	31910331	T	C	0.157	0.016125	2.104e-22	MYRF
rs3891366	chr6	32006196	A	G	0.1359	0.010709	6.742e-37	MYRF
rs563096139	chr6	32542464	T	C	0.0878	0.016059	4.57e-08	MYRF
rs77137410	chr6	52173990	G	A	0.1831	0.039632	3.837e-06	MYRF
rs7832428	chr8	3515422	C	G	0.0474	0.01004	2.343e-06	MYRF
rs72664708	chr8	65460454	A	T	0.2022	0.042136	1.597e-06	MYRF
rs11580302	chr1	2305809	G	A	0.0531	0.009633	3.537e-08	TIMP3
rs12136856	chr1	156503322	G	C	-0.0418	0.008383	6.158e-07	TIMP3
rs41273215	chr1	156912167	TTTC	CTTC	0.0631	0.013066	1.371e-06	TIMP3
rs1326273	chr1	198655170	TTTTTTTTT	GTTTTTTTT	0.0391	0.008172	1.711e-06	TIMP3
rs3811444	chr1	247876149	T	C	-0.0431	0.00859	5.235e-07	TIMP3
rs7133022	chr12	29399961	A	G	0.0378	0.008493	8.553e-06	TIMP3
rs12882815	chr14	100716805	G	C	0.0369	0.008339	9.638e-06	TIMP3
rs1652744	chr15	56860275	A	C	0.0463	0.009856	2.63e-06	TIMP3
rs146008976	chr16	89028489	TGTATACGTGTGTGTGTGTGTGTA	CGTATACGTGTGTGTGTGTGTGTA	-0.2628	0.052364	5.203e-07	TIMP3
rs775826	chr19	55051073	G	A	0.0685	0.010858	2.816e-10	TIMP3
rs138483878	chr2	110153703	T	C	-0.144	0.029304	8.92e-07	TIMP3
rs78621438	chr22	31572826	C	A	-0.2475	0.038287	1.018e-10	TIMP3
rs28433835	chr22	31962095	T	C	0.1051	0.018919	2.771e-08	TIMP3
rs9619260	chr22	32377194	T	C	0.1526	0.011357	3.678e-41	TIMP3
rs111284156	chr22	32717165	G	T	0.5388	0.018747	1.17e-181	TIMP3
rs732446	chr22	32739782	G	T	0.3598	0.011458	1e-200	TIMP3
rs73156459	chr22	32750255	G	A	-0.1987	0.029952	3.268e-11	TIMP3
rs3788507	chr22	32783237	A	G	-0.4642	0.01333	1e-200	TIMP3
rs4420793	chr22	33164994	A	G	-0.07	0.008629	4.977e-16	TIMP3
rs117555418	chr22	33281734	A	G	0.3565	0.022825	5.405e-55	TIMP3
rs66509328	chr22	34076195	A	G	0.1817	0.027268	2.674e-11	TIMP3
rs5995069	chr22	35144587	A	G	-0.0652	0.00929	2.241e-12	TIMP3
rs78356304	chr22	36172982	G	A	0.2121	0.039542	8.146e-08	TIMP3
rs55914608	chr22	43189524	C	T	0.209	0.043609	1.646e-06	TIMP3
rs114694170	chr5	88884379	C	T	0.078	0.014645	1.003e-07	TIMP3
rs35935948	chr5	123069351	A	G	0.0468	0.009424	6.838e-07	TIMP3
rs11154799	chr6	135311511	T	C	0.0371	0.008123	4.937e-06	TIMP3
rs9785052	chr7	138234038	C	T	0.0382	0.008278	3.937e-06	TIMP3
rs141235717	chr9	132597472	G	A	-0.2322	0.045113	2.645e-07	TIMP3
rs60757417	chr9	132989049	G	C	-0.0801	0.015618	2.919e-07	TIMP3
rs114968084	chr9	133147567	A	G	-0.1055	0.02243	2.558e-06	TIMP3
rs10761731	chr10	63267850	T	A	0.0642	0.008119	2.634e-15	TIMP3
rs80001364	chr1	95451601	A	G	-0.109	0.022544	1.331e-06	MSN
rs35661734	chr1	150578819	C	T	-0.0838	0.018626	6.828e-06	MSN
rs10922094	chr1	196692375	CATTA	GATTA	-0.0592	0.008059	2.045e-13	MSN
rs12413180	chr10	3282241	T	G	0.0422	0.009104	3.561e-06	MSN
rs4935509	chr10	54216723	C	A	-0.0499	0.011059	6.418e-06	MSN
rs12292693	chr11	65169248	C	A	-0.1235	0.008947	2.405e-43	MSN
rs76051211	chr12	43838520	C	T	-0.1364	0.029507	3.789e-06	MSN
rs72684136	chr14	48541152	C	T	0.0468	0.009952	2.57e-06	MSN
rs34258981	chr14	94116280	T	A	-0.0353	0.007925	8.416e-06	MSN
rs185009887	chr17	5848332	A	G	-0.1201	0.02561	2.737e-06	MSN
rs9900539	chr17	72461073	TT	TC	-0.0365	0.007987	4.884e-06	MSN
rs72922196	chr18	48187935	G	A	0.1112	0.025103	9.432e-06	MSN
rs148067281	chr19	5167706	C	T	-0.2441	0.050482	1.329e-06	MSN
rs35136575	chr19	44935906	G	C	-0.0452	0.008768	2.531e-07	MSN
rs4459688	chr2	235372386	A	C	0.0354	0.007987	9.323e-06	MSN
rs73125051	chr20	51273471	A	G	-0.0879	0.019306	5.291e-06	MSN
rs13056110	chr22	22860527	G	C	0.0625	0.012978	1.465e-06	MSN
rs113231526	chr22	48233148	A	G	0.1222	0.027262	7.378e-06	MSN
rs1355538	chr3	165787389	G	A	-0.0544	0.008056	1.447e-11	MSN
rs1454335	chr4	90951942	GCACACACAC	GCACACACAT	0.1235	0.02727	5.933e-06	MSN
rs151122613	chr4	103363023	C	T	0.1109	0.020519	6.489e-08	MSN
rs1462505	chr4	178080907	T	C	-0.0497	0.011045	6.803e-06	MSN
rs144052478	chr5	141016261	G	A	0.1726	0.03632	2.012e-06	MSN
rs35331811	chr6	24848144	T	C	0.1827	0.04114	8.957e-06	MSN
rs3128984	chr6	31456751	G	A	0.0558	0.012154	4.408e-06	MSN
rs11982473	chr7	128212929	AAAAAACAAAAAAA	CAAAAACAAAAAAA	-0.0414	0.008396	8.181e-07	MSN
rs61797057	chr1	109179403	CGTCTCCA	TGTCTCCA	-0.042	0.009107	3.991e-06	MTX2
rs10922098	chr1	196695521	T	C	-0.0714	0.008047	7.15e-19	MTX2
rs7082770	chr10	16531845	C	T	0.0416	0.008851	2.604e-06	MTX2
rs73400343	chr11	5602460	G	A	0.0873	0.017951	1.155e-06	MTX2
rs7102387	chr11	22298474	CGCACACACA	CACACACACA	-1.1844	0.26808	9.958e-06	MTX2
rs75327431	chr12	42802980	C	T	-0.0799	0.017279	3.763e-06	MTX2
rs117082759	chr13	59420536	G	A	-0.1069	0.023736	6.678e-06	MTX2
rs1555405	chr14	100710432	A	G	-0.0419	0.008611	1.14e-06	MTX2
rs497012	chr17	69371051	G	A	0.0361	0.00815	9.443e-06	MTX2
rs6542680	chr2	3592552	T	C	-0.0454	0.010204	8.617e-06	MTX2
rs4665985	chr2	27531011	C	A	0.0446	0.009267	1.488e-06	MTX2
rs36124185	chr2	120800460	T	C	-0.0357	0.007927	6.686e-06	MTX2
rs112969279	chr2	148490967	A	G	-0.1293	0.023433	3.43e-08	MTX2
rs34599961	chr20	62324366	T	C	0.0511	0.011257	5.642e-06	MTX2
rs113735989	chr3	39714479	T	C	0.0502	0.010345	1.219e-06	MTX2
rs9846742	chr3	154621930	C	G	0.0566	0.012377	4.808e-06	MTX2
rs9864801	chr3	165730789	TAGAGAG	TATAGAG	-0.0385	0.007972	1.37e-06	MTX2
rs4864552	chr4	55681245	A	C	-0.0433	0.009021	1.588e-06	MTX2
rs71585211	chr5	119334673	T	C	0.192	0.04182	4.409e-06	MTX2
rs3129882	chr6	32441753	A	G	0.0466	0.00795	4.581e-09	MTX2
rs76359966	chr6	32487803	G	T	0.0356	0.007635	3.121e-06	MTX2
rs74671299	chr6	32487867	A	T	0.0397	0.007737	2.884e-07	MTX2
rs11794541	chr9	21673751	A	T	-0.0775	0.016308	2.012e-06	MTX2
rs140171204	chr9	98292669	A	G	0.1173	0.024894	2.454e-06	MTX2
rs1926229	chr1	198624182	G	C	0.0453	0.009797	3.768e-06	KPNB1
rs11003612	chr10	53398781	G	A	0.0591	0.011768	5.116e-07	KPNB1
rs150511525	chr10	71033304	T	C	0.2234	0.047054	2.057e-06	KPNB1
rs4980320	chr11	198986	C	T	0.0475	0.008	2.897e-09	KPNB1
rs680656	chr11	30758984	G	A	-0.0857	0.018812	5.226e-06	KPNB1
rs10837780	chr11	42121237	T	C	-0.0874	0.019483	7.257e-06	KPNB1
rs76886882	chr11	68412088	T	C	0.2326	0.051713	6.863e-06	KPNB1
rs10876550	chr12	54318524	A	G	0.0449	0.008066	2.6e-08	KPNB1
rs74343016	chr12	85610370	T	C	-0.1113	0.023475	2.125e-06	KPNB1
rs139411724	chr13	26648941	A	G	0.3291	0.074054	8.827e-06	KPNB1
rs72732780	chr15	54348704	C	T	0.0912	0.019576	3.181e-06	KPNB1
rs1479812	chr15	94031940	C	A	0.0497	0.010774	3.968e-06	KPNB1
rs185009887	chr17	5848332	A	G	-0.1361	0.025903	1.487e-07	KPNB1
rs72976235	chr18	10749713	C	G	0.041	0.008878	3.876e-06	KPNB1
rs2005446	chr18	74375752	C	A	-0.0356	0.007982	8.204e-06	KPNB1
rs149683112	chr19	14783805	G	A	0.0827	0.018604	8.778e-06	KPNB1
rs6546798	chr2	73021344	C	T	-0.1497	0.033598	8.364e-06	KPNB1
rs6065035	chr20	61043233	T	C	-0.1317	0.025542	2.52e-07	KPNB1
rs1354034	chr3	56815721	C	T	0.0643	0.008211	4.851e-15	KPNB1
rs2135058	chr5	31920076	G	T	0.0558	0.010558	1.256e-07	KPNB1
rs34510	chr5	93006099	C	T	0.2413	0.05163	2.959e-06	KPNB1
rs190563142	chr5	120055383	G	A	0.25	0.054927	5.326e-06	KPNB1
rs12211088	chr6	84626645	A	T	-1.5104	0.334966	6.51e-06	KPNB1
rs73018007	chr6	147772275	C	T	-0.0694	0.015505	7.61e-06	KPNB1
rs200981828	chr6	165243467	AAAAAAAA	AAAAATAA	-0.0999	0.022518	9.148e-06	KPNB1
rs78288669	chr7	71157889	T	G	-0.1612	0.035651	6.136e-06	KPNB1
rs876825	chr7	101624155	C	T	-0.0374	0.008173	4.736e-06	KPNB1
rs342200	chr7	106676033	A	G	-0.0451	0.008047	2.085e-08	KPNB1
rs75951226	chr7	155418891	T	C	-0.0977	0.021569	5.911e-06	KPNB1
rs2231516	chr8	140511052	C	G	-0.0468	0.010354	6.179e-06	KPNB1
rs180873649	chr9	28090865	A	G	-0.1342	0.028081	1.761e-06	KPNB1
rs2815170	chr9	82975000	G	T	0.0397	0.008043	7.978e-07	KPNB1
rs11208704	chr1	65670308	C	T	-0.0404	0.008745	3.839e-06	SMURF2
rs10733084	chr1	196181819	C	T	-0.0517	0.011553	7.639e-06	SMURF2
rs10922094	chr1	196692375	CATTA	GATTA	-0.1267	0.008052	8.58e-56	SMURF2
rs79745022	chr11	92250186	C	A	0.1705	0.036841	3.693e-06	SMURF2
rs79740638	chr13	90376464	A	G	-0.0745	0.016329	5.059e-06	SMURF2
rs8061093	chr16	8751286	C	A	0.0454	0.009909	4.611e-06	SMURF2
rs2058908	chr16	53772233	C	T	0.0399	0.008789	5.636e-06	SMURF2
rs117002348	chr16	79435276	G	C	-0.157	0.034423	5.093e-06	SMURF2
rs12963575	chr18	11461488	G	A	-0.0403	0.00878	4.437e-06	SMURF2
rs149944700	chr19	4994337	T	C	-0.0824	0.018647	9.914e-06	SMURF2
rs11569393	chr19	6721618	ATTTTTTTTTCC	ATTTTTTTTTCA	-0.039	0.007995	1.072e-06	SMURF2
rs4666000	chr2	27616502	C	T	0.0433	0.00939	4.003e-06	SMURF2
rs72952553	chr2	216616793	A	G	-0.0384	0.008536	6.838e-06	SMURF2
rs138847837	chr20	748063	G	A	-0.1292	0.027819	3.411e-06	SMURF2
rs6133987	chr20	10669706	T	C	-0.0439	0.009277	2.224e-06	SMURF2
rs72879135	chr3	55866061	G	A	0.1455	0.032689	8.545e-06	SMURF2
rs62269916	chr3	74348841	A	G	0.0993	0.02168	4.646e-06	SMURF2
rs1355538	chr3	165787389	G	A	-0.0623	0.008064	1.113e-14	SMURF2
rs114639691	chr4	171518853	C	T	0.1328	0.029327	5.948e-06	SMURF2
rs72806804	chr5	141226874	G	A	0.0913	0.020506	8.497e-06	SMURF2
rs114518434	chr5	151122708	G	A	0.1549	0.033685	4.255e-06	SMURF2
rs3828879	chr6	31411614	T	C	0.0603	0.011071	5.126e-08	SMURF2
rs1265941	chr6	31904575	C	A	0.0948	0.015196	4.42e-10	SMURF2
rs453821	chr6	31967534	T	C	0.1005	0.011387	1.083e-18	SMURF2
rs538958533	chr6	32487054	A	T	0.0716	0.0129	2.852e-08	SMURF2
rs78897911	chr6	32487809	A	G	0.0359	0.007665	2.817e-06	SMURF2
rs11962839	chr6	104072436	T	C	-0.0421	0.009443	8.26e-06	SMURF2
rs117524630	chr9	104548151	T	A	-0.0836	0.018554	6.614e-06	SMURF2
rs11587261	chr1	81328229	T	C	0.2884	0.06277	4.337e-06	EGLN1
rs1329424	chr1	196677046	G	T	-0.0901	0.008165	2.611e-28	EGLN1
rs2624884	chr1	199148661	G	C	-0.0361	0.008014	6.641e-06	EGLN1
rs151296278	chr1	224728227	T	C	0.1073	0.023814	6.616e-06	EGLN1
rs542888954	chr1	229382472	T	C	0.1386	0.019463	1.069e-12	EGLN1
rs115894679	chr1	229875158	T	C	0.1449	0.018095	1.169e-15	EGLN1
rs58762588	chr1	230187876	T	C	0.2685	0.021345	2.747e-36	EGLN1
rs73102039	chr1	230398492	G	A	0.147	0.016792	2.055e-18	EGLN1
rs146276525	chr1	230980471	A	G	0.2655	0.018643	5.1e-46	EGLN1
rs113722620	chr1	231232466	A	G	0.2287	0.015152	1.773e-51	EGLN1
rs114459700	chr1	231372993	C	T	0.3833	0.018101	1.614e-99	EGLN1
rs61823993	chr1	232296680	GTCACTGTATGT	GTCACTGTATGC	0.1271	0.023801	9.285e-08	EGLN1
rs789640	chr1	232544388	G	A	-0.0932	0.017305	7.218e-08	EGLN1
rs11010239	chr10	19524945	G	C	-0.0733	0.015585	2.562e-06	EGLN1
rs144454920	chr10	66165406	T	C	0.1065	0.024041	9.427e-06	EGLN1
rs4933604	chr10	80888841	C	G	0.0428	0.008927	1.633e-06	EGLN1
rs75327431	chr12	42802980	C	T	-0.0865	0.017463	7.292e-07	EGLN1
rs3751343	chr13	27045825	G	C	0.0465	0.009519	1.034e-06	EGLN1
rs7321465	chr13	73363150	G	T	0.0368	0.008081	5.271e-06	EGLN1
rs6571924	chr14	21585693	A	T	-0.0371	0.008394	9.884e-06	EGLN1
rs2159968	chr17	56397218	G	A	-0.0419	0.009182	5.033e-06	EGLN1
rs12971909	chr19	4466469	A	G	0.0358	0.008098	9.835e-06	EGLN1
rs204480	chr19	44973854	T	C	0.0432	0.009562	6.245e-06	EGLN1
rs986697	chr2	167581850	C	T	0.0697	0.014265	1.029e-06	EGLN1
rs1354034	chr3	56815721	C	T	0.0505	0.00819	6.985e-10	EGLN1
rs1846030	chr3	130441617	G	A	-0.071	0.01602	9.334e-06	EGLN1
rs1619994	chr3	165744047	G	A	0.0487	0.008867	3.967e-08	EGLN1
rs190992797	chr3	168101091	GTTA	ATTA	0.1455	0.031876	5.005e-06	EGLN1
rs6534361	chr4	79394925	A	G	-0.0367	0.008049	5.122e-06	EGLN1
rs13148067	chr4	145018153	G	A	0.0407	0.008998	6.088e-06	EGLN1
rs147758947	chr5	97902623	GCCCA	GCCCG	0.0804	0.016185	6.785e-07	EGLN1
rs28573154	chr6	32008772	A	G	0.0611	0.0111	3.703e-08	EGLN1
rs11970000	chr6	32630514	G	A	0.0444	0.008669	3.03e-07	EGLN1
rs342290	chr7	106727158	C	A	-0.0549	0.007981	6.047e-12	EGLN1
rs11563463	chr7	127366874	T	C	0.0361	0.00807	7.71e-06	EGLN1
rs147632289	chr8	91572374	G	C	0.103	0.02134	1.389e-06	EGLN1
rs35534451	chr8	113937903	C	A	0.0516	0.011502	7.248e-06	EGLN1
rs11264243	chr1	154693874	T	C	-0.0482	0.010682	6.416e-06	MTAP
rs9287090	chr1	169541142	A	G	-0.0446	0.009157	1.114e-06	MTAP
rs10509186	chr10	63447258	T	C	0.0568	0.008123	2.694e-12	MTAP
rs150511525	chr10	71033304	T	C	0.2393	0.04786	5.734e-07	MTAP
rs111982897	chr12	6769767	C	G	0.1528	0.032509	2.599e-06	MTAP
rs75327431	chr12	42802980	C	T	-0.1018	0.017789	1.048e-08	MTAP
rs79101313	chr12	44547217	A	G	-0.1009	0.02087	1.334e-06	MTAP
rs980179	chr13	109721198	G	A	0.038	0.008493	7.666e-06	MTAP
rs17580	chr14	94380925	A	T	0.114	0.022857	6.116e-07	MTAP
rs79391862	chr15	53447229	C	A	-0.0974	0.016381	2.751e-09	MTAP
rs117857171	chr15	79530909	T	C	0.0902	0.019934	6.042e-06	MTAP
rs12926804	chr16	71961033	G	A	0.0627	0.012924	1.225e-06	MTAP
rs11081952	chr18	36577018	A	G	-0.0411	0.008951	4.396e-06	MTAP
rs78916770	chr19	10433839	T	A	0.0551	0.012468	9.904e-06	MTAP
rs6731476	chr2	47048754	C	G	-0.0393	0.00844	3.219e-06	MTAP
rs78679955	chr20	61280790	T	C	-0.0569	0.011987	2.068e-06	MTAP
rs928788	chr21	17714525	T	C	-0.3149	0.071049	9.329e-06	MTAP
rs62269916	chr3	74348841	A	G	0.1253	0.022263	1.821e-08	MTAP
rs1023774	chr3	77325760	A	C	0.046	0.010414	9.995e-06	MTAP
rs7629237	chr3	153757368	T	C	-0.0426	0.009501	7.33e-06	MTAP
rs697356	chr3	165718150	C	G	0.0568	0.008415	1.479e-11	MTAP
rs1861877	chr3	186254922	C	G	-0.0607	0.013015	3.105e-06	MTAP
rs71585211	chr5	119334673	T	C	0.1963	0.043116	5.292e-06	MTAP
rs180826868	chr6	23776888	A	G	0.1068	0.02334	4.745e-06	MTAP
rs148399718	chr6	24011475	CT	CA	-0.1831	0.027336	2.11e-11	MTAP
rs9295620	chr6	24254816	G	A	0.082	0.008589	1.334e-21	MTAP
rs1126617	chr6	24489424	T	C	0.1227	0.008515	4.494e-47	MTAP
rs2760180	chr6	24549312	A	C	-0.4498	0.027552	6.481e-60	MTAP
rs73396439	chr6	24789651	G	A	-0.7099	0.124414	1.157e-08	MTAP
rs9467707	chr6	26327677	C	G	-0.0951	0.014915	1.814e-10	MTAP
rs79592126	chr6	33651778	A	G	-0.1948	0.041546	2.749e-06	MTAP
rs78847102	chr6	33726914	A	G	-0.0907	0.019329	2.701e-06	MTAP
rs11755071	chr6	137420611	C	G	-0.0589	0.012003	9.249e-07	MTAP
rs6970050	chr7	39508130	C	T	-0.1168	0.025856	6.26e-06	MTAP
rs72664714	chr8	65464158	T	C	0.191	0.042837	8.245e-06	MTAP
rs72673751	chr8	105566712	C	T	-0.0559	0.011522	1.225e-06	MTAP
rs2954038	chr8	125495147	A	C	-0.0401	0.008722	4.277e-06	MTAP
rs4980320	chr11	198986	C	T	0.0584	0.008132	6.914e-13	STAT3
rs16937302	chr11	8250706	A	G	0.1337	0.030096	8.892e-06	STAT3
rs17116384	chr11	114110519	G	A	-0.0405	0.008561	2.239e-06	STAT3
rs7304860	chr12	54293705	C	T	0.051	0.008515	2.108e-09	STAT3
rs1479812	chr15	94031940	C	A	0.0486	0.01095	9.069e-06	STAT3
rs115239150	chr16	84475168	A	C	-0.0891	0.018582	1.628e-06	STAT3
rs185009887	chr17	5848332	A	G	-0.1445	0.026371	4.264e-08	STAT3
rs34016093	chr17	42105037	C	T	-0.0823	0.016506	6.161e-07	STAT3
rs4796791	chr17	42378745	C	T	0.1541	0.008237	4.286e-78	STAT3
rs75409297	chr17	61737169	G	A	0.0913	0.019528	2.936e-06	STAT3
rs62065673	chr17	65598027	C	T	-0.0519	0.010662	1.13e-06	STAT3
rs4309574	chr2	234358575	A	G	0.1218	0.027523	9.625e-06	STAT3
rs13037923	chr20	46655778	C	T	-0.0396	0.008297	1.817e-06	STAT3
rs419523	chr22	18896168	G	A	-0.107	0.022746	2.549e-06	STAT3
rs1354034	chr3	56815721	C	T	0.0683	0.008354	2.948e-16	STAT3
rs9811662	chr3	161961388	A	G	0.0387	0.008476	4.973e-06	STAT3
rs150793248	chr3	170660044	T	C	0.1181	0.026154	6.314e-06	STAT3
rs115146203	chr4	30602112	C	T	-0.1916	0.042976	8.261e-06	STAT3
rs143420642	chr4	111083156	A	T	0.1276	0.02657	1.568e-06	STAT3
rs74432573	chr5	171678137	A	G	-0.0667	0.015086	9.816e-06	STAT3
rs16897604	chr6	165256602	C	T	-0.1159	0.025347	4.817e-06	STAT3
rs342200	chr7	106676033	A	G	-0.0455	0.008174	2.6e-08	STAT3
rs4335137	chr8	20021363	T	A	-0.0402	0.008162	8.433e-07	STAT3
rs72673751	chr8	105566712	C	T	-0.055	0.011527	1.829e-06	STAT3
rs76281075	chr8	105905650	TTTTTT	TTTTGT	0.0569	0.012199	3.096e-06	STAT3
rs4961253	chr8	140517837	C	T	-0.0528	0.011173	2.292e-06	STAT3
rs77265585	chr9	4764332	C	G	0.0536	0.011549	3.468e-06	STAT3
rs144883301	chr9	32156024	T	C	-0.123	0.026313	2.946e-06	STAT3
rs6559693	chr9	82997956	G	A	-0.0373	0.008113	4.278e-06	STAT3
rs10820606	chr9	96430636	AC	AA	-0.0513	0.009434	5.395e-08	STAT3
rs10822155	chr10	63311455	A	C	0.0388	0.008017	1.302e-06	ERH
rs4933604	chr10	80888841	C	G	0.0401	0.008907	6.734e-06	ERH
rs10831684	chr11	11854600	G	A	0.0381	0.008033	2.108e-06	ERH
rs55662835	chr12	95626042	T	C	0.0719	0.016046	7.437e-06	ERH
rs34101414	chr13	27043911	C	A	-0.0398	0.00857	3.419e-06	ERH
rs11845396	chr14	51652547	G	C	-0.0492	0.010064	1.014e-06	ERH
rs11075045	chr16	8940859	G	A	0.054	0.010459	2.427e-07	ERH
rs182189398	chr16	67971840	T	C	0.1624	0.036176	7.151e-06	ERH
rs2332876	chr18	63904352	T	C	-0.0471	0.010188	3.783e-06	ERH
rs71354060	chr19	57851827	G	C	0.0699	0.014652	1.835e-06	ERH
rs9808454	chr2	226690818	G	A	-0.0378	0.008105	3.103e-06	ERH
rs150903324	chr22	24922382	A	G	0.0878	0.017984	1.049e-06	ERH
rs143303626	chr3	125738490	A	T	-0.0735	0.016481	8.211e-06	ERH
rs1996809	chr3	183594022	T	C	0.0364	0.008111	7.197e-06	ERH
rs59358791	chr3	187174517	A	C	0.0512	0.010461	9.871e-07	ERH
rs9357067	chr6	28242515	G	C	-0.0478	0.010493	5.223e-06	ERH
rs3008802	chr6	39814503	G	T	0.0388	0.007987	1.187e-06	ERH
rs9350515	chr6	74005230	C	G	-0.0716	0.015487	3.776e-06	ERH
rs342200	chr7	106676033	A	G	-0.0365	0.008015	5.263e-06	ERH
rs35567863	chr8	4398737	T	G	-0.0526	0.010799	1.112e-06	ERH
rs117431243	chr8	102653990	T	A	-0.086	0.016877	3.473e-07	ERH
rs1460580	chr8	105195178	G	C	0.0479	0.010248	2.955e-06	ERH
rs1580881	chr9	83027397	C	T	-0.0412	0.007982	2.446e-07	ERH
rs185490651	chr1	80998564	A	T	0.161	0.034883	3.924e-06	ZYX
rs12759328	chr1	244015889	C	T	0.0782	0.016693	2.805e-06	ZYX
rs35340377	chr1	247874908	A	G	-0.0524	0.009432	2.769e-08	ZYX
rs4750043	chr10	11322239	A	G	0.0426	0.009008	2.257e-06	ZYX
rs150511525	chr10	71033304	T	C	0.2218	0.047828	3.528e-06	ZYX
rs4980320	chr11	198986	C	T	0.0479	0.008134	3.886e-09	ZYX
rs16937302	chr11	8250706	A	G	0.1368	0.030089	5.456e-06	ZYX
rs56375235	chr11	88282549	C	T	-0.0678	0.014956	5.811e-06	ZYX
rs3024985	chr12	57094924	T	C	0.1316	0.029716	9.486e-06	ZYX
rs117381856	chr14	101039673	G	A	0.2361	0.052393	6.596e-06	ZYX
rs522358	chr15	57775175	C	T	0.0401	0.009051	9.397e-06	ZYX
rs67615742	chr16	8128439	G	A	0.0824	0.018629	9.723e-06	ZYX
rs185009887	chr17	5848332	A	G	-0.1219	0.026322	3.638e-06	ZYX
rs192327558	chr2	211911508	A	C	0.1403	0.0308	5.235e-06	ZYX
rs34376304	chr2	239375689	C	G	-0.0386	0.008563	6.546e-06	ZYX
rs79881402	chr20	12399410	T	C	0.1033	0.022843	6.118e-06	ZYX
rs59146411	chr3	29313674	T	G	0.0702	0.015773	8.563e-06	ZYX
rs1354034	chr3	56815721	C	T	0.0381	0.008338	4.895e-06	ZYX
rs56916218	chr6	37701163	AAAATATATATATATATGTGTGTGTGTATATATATATATATATATATATATATATATATATATA	AATATATATATATATATGTGTGTGTGTATATATATATATATATATATATATATATATATATATA	0.1009	0.021559	2.865e-06	ZYX
rs342200	chr7	106676033	A	G	-0.0526	0.00818	1.276e-10	ZYX
rs12539742	chr7	143490004	A	G	0.0789	0.008911	8.443e-19	ZYX
rs72673751	chr8	105566712	C	T	-0.0539	0.0115	2.773e-06	ZYX
rs9297523	chr8	114226145	C	T	0.0366	0.008268	9.559e-06	ZYX
rs180873649	chr9	28090865	A	G	-0.1271	0.02854	8.453e-06	ZYX
rs2769066	chr9	74910231	C	T	0.0392	0.008241	1.966e-06	ZYX
rs1408868	chr1	196183998	C	T	-0.0572	0.011452	5.892e-07	KMT2C
rs10922094	chr1	196692375	CATTA	GATTA	-0.1025	0.007978	8.916e-38	KMT2C
rs830317	chr1	217099488	T	A	0.0492	0.010653	3.87e-06	KMT2C
rs12252633	chr10	112699514	G	A	0.0667	0.014908	7.675e-06	KMT2C
rs142266502	chr12	6256202	A	G	-0.0735	0.016091	4.928e-06	KMT2C
rs79101313	chr12	44547217	A	G	-0.0992	0.02013	8.313e-07	KMT2C
rs61923082	chr12	46179199	C	A	-0.0747	0.016238	4.216e-06	KMT2C
rs2415419	chr14	37927242	CCTGGGTAGAAT	CCTGGGTAGAAC	-0.0508	0.01109	4.632e-06	KMT2C
rs11846959	chr14	94379979	A	G	0.1455	0.009664	3.141e-51	KMT2C
rs117987631	chr14	102847567	G	T	-0.0935	0.020783	6.831e-06	KMT2C
rs659164	chr16	888717	G	A	-0.0365	0.007896	3.793e-06	KMT2C
rs1065853	chr19	44909969	GGGGGGGTGGT	GGGGGGGGGGT	0.1662	0.016536	9.097e-24	KMT2C
rs150298107	chr19	45048007	A	G	0.1145	0.024496	2.951e-06	KMT2C
rs1706435	chr3	165743688	G	A	0.0704	0.008094	3.387e-18	KMT2C
rs111643863	chr4	77266164	T	G	0.1994	0.044678	8.079e-06	KMT2C
rs115290996	chr6	3862344	A	G	0.1609	0.033259	1.313e-06	KMT2C
rs6457457	chr6	31910331	T	C	0.0793	0.015845	5.59e-07	KMT2C
rs200995579	chr6	32010061	T	G	0.0713	0.012085	3.637e-09	KMT2C
rs601020	chr6	32605402	A	G	0.0394	0.008758	6.83e-06	KMT2C
rs147354298	chr7	340446	C	G	-0.0897	0.020295	9.879e-06	KMT2C
rs7008686	chr8	28241203	G	A	0.0372	0.008097	4.347e-06	KMT2C
rs78651450	chr1	51594972	A	G	-0.108	0.022889	2.377e-06	CNPY3
rs16936389	chr10	35827302	G	T	-0.0577	0.013061	9.97e-06	CNPY3
rs79014227	chr10	74096222	T	C	-0.0604	0.01364	9.498e-06	CNPY3
rs12801747	chr11	6265096	C	T	0.0546	0.009843	2.908e-08	CNPY3
rs621857	chr11	74422562	C	G	-0.0361	0.008086	8.032e-06	CNPY3
rs144285390	chr12	30024328	A	T	-0.1078	0.02403	7.255e-06	CNPY3
rs137881064	chr14	27853745	G	T	-0.4491	0.091216	8.502e-07	CNPY3
rs7159834	chr14	92754592	A	G	0.2879	0.042565	1.344e-11	CNPY3
rs729940	chr14	92932756	T	C	-0.2754	0.011539	6.637e-126	CNPY3
rs137906439	chr14	93344964	A	G	-0.129	0.022086	5.196e-09	CNPY3
rs74863902	chr14	93900553	T	C	-0.1384	0.029748	3.281e-06	CNPY3
rs184596924	chr16	19527185	T	C	-0.2416	0.054663	9.88e-06	CNPY3
rs76162373	chr2	26686387	AGCGGGG	AGGGGGG	-0.1844	0.039744	3.489e-06	CNPY3
rs4395219	chr2	108418539	T	C	-0.0465	0.010454	8.67e-06	CNPY3
rs73166733	chr22	27867984	A	G	-0.1168	0.024579	2.014e-06	CNPY3
rs2030151	chr3	12707631	T	C	-0.037	0.008213	6.63e-06	CNPY3
rs16854211	chr3	169620621	T	G	-0.05	0.01115	7.312e-06	CNPY3
rs78189550	chr4	122959279	C	A	-0.112	0.02502	7.59e-06	CNPY3
rs111986575	chr4	150152246	C	T	0.0906	0.020158	6.974e-06	CNPY3
rs35222329	chr5	180201619	G	A	0.1647	0.036322	5.777e-06	CNPY3
rs972087	chr6	25872351	G	A	-0.0692	0.015003	3.98e-06	CNPY3
rs9471969	chr6	42938646	T	G	-0.1406	0.009052	2.095e-54	CNPY3
rs113247464	chr6	43294043	A	T	-0.0691	0.013808	5.604e-07	CNPY3
rs72556084	chr6	132950104	T	G	-0.1593	0.03601	9.697e-06	CNPY3
rs190675597	chr7	14648124	A	G	0.0769	0.017245	8.224e-06	CNPY3
rs17092104	chr8	20148043	C	G	-0.061	0.012161	5.279e-07	CNPY3
rs62523716	chr8	129394630	A	G	0.1367	0.027088	4.498e-07	CNPY3
rs145703410	chr9	3020960	T	C	-0.2854	0.064557	9.829e-06	CNPY3
rs78723302	chr9	93405575	G	A	0.0926	0.020186	4.487e-06	CNPY3
rs6695321	chr1	196706731	G	A	-0.0503	0.007918	2.12e-10	CD74
rs80325044	chr1	202528729	TTTTTTATTTTTGTTTTTGTTTTTTTTTACA	TTTTTTGTTTTTGTTTTTGTTTTTTTTTACA	0.0991	0.021783	5.38e-06	CD74
rs184856290	chr1	246833319	T	G	-0.1075	0.024064	7.923e-06	CD74
rs12262854	chr10	7580112	C	G	0.0647	0.014561	8.853e-06	CD74
rs4933604	chr10	80888841	C	G	0.0399	0.008747	5.077e-06	CD74
rs12817923	chr12	96133982	C	T	0.0611	0.013583	6.848e-06	CD74
rs34101414	chr13	27043911	C	A	-0.0375	0.008411	8.256e-06	CD74
rs182887054	chr19	5170996	T	C	-0.2654	0.049881	1.034e-07	CD74
rs200721641	chr2	131531498	G	T	-0.05	0.010564	2.214e-06	CD74
rs373071753	chr2	168135153	ATAAAT	GTAAAT	0.1413	0.030564	3.78e-06	CD74
rs4358189	chr20	56591740	G	A	0.0363	0.007898	4.307e-06	CD74
rs275270	chr20	59498658	C	T	0.0577	0.012173	2.138e-06	CD74
rs62225401	chr22	33717607	A	G	0.1228	0.025322	1.237e-06	CD74
rs9853267	chr3	5944230	T	C	-0.4792	0.107609	8.461e-06	CD74
rs73171196	chr3	177342954	A	G	0.0906	0.018052	5.196e-07	CD74
rs150149187	chr4	72729171	A	G	0.1886	0.039878	2.251e-06	CD74
rs557011	chr6	32619236	T	C	0.0389	0.007941	9.659e-07	CD74
rs145817878	chr7	4622590	A	G	-0.148	0.033455	9.695e-06	CD74
rs17232677	chr7	25008414	T	C	0.0556	0.012525	9.034e-06	CD74
rs38295	chr7	70612180	A	G	-0.0378	0.008114	3.183e-06	CD74
rs4279625	chr8	1114134	G	A	0.0428	0.009048	2.24e-06	CD74
rs189200332	chr9	24864218	G	C	-0.0774	0.017348	8.139e-06	CD74
rs147553538	chr1	17088539	T	G	0.1181	0.026082	5.955e-06	CD74
rs10922094	chr1	196692375	CATTA	GATTA	-0.0869	0.008024	2.485e-27	CD74
rs10751442	chr1	205665542	CGTGGCCGTC	CATGGCCGTC	0.108	0.024146	7.719e-06	CD74
rs117601876	chr11	33352861	A	T	0.0719	0.01602	7.181e-06	CD74
rs75327431	chr12	42802980	C	T	-0.0839	0.01726	1.169e-06	CD74
rs11179221	chr12	72467140	A	T	0.0764	0.016229	2.508e-06	CD74
rs12875597	chr13	27241240	A	G	0.0445	0.010029	9.121e-06	CD74
rs56009368	chr14	49940297	A	G	0.0495	0.010025	7.91e-07	CD74
rs1555405	chr14	100710432	A	G	-0.0432	0.008598	5.047e-07	CD74
rs6493134	chr15	45089645	A	G	-0.1185	0.026687	8.979e-06	CD74
rs4784323	chr16	53763653	G	A	0.037	0.008231	6.95e-06	CD74
rs10185713	chr2	621254	G	A	0.0455	0.010025	5.662e-06	CD74
rs2357319	chr2	172219680	TAAAAAAATATATATATAC	TAAAAAAATATATATATAT	-0.0486	0.010955	9.15e-06	CD74
rs140908836	chr2	241056817	A	G	-0.2063	0.043566	2.187e-06	CD74
rs6076863	chr20	5688937	CGGGTTACCCACTCTGGGCCACGGGTTACCCACTTTGGGTCACA	CGGGTTACCCACTCTGGGCCACGGGTTACCCACTCTGGGTCACA	0.0636	0.01375	3.737e-06	CD74
rs57071456	chr22	28673435	G	C	0.0478	0.009747	9.387e-07	CD74
rs1355538	chr3	165787389	G	A	-0.06	0.008025	7.601e-14	CD74
rs17467895	chr4	10609891	C	T	-0.0438	0.009804	7.905e-06	CD74
rs4407562	chr4	55282822	C	T	-0.0389	0.008437	4.013e-06	CD74
rs34706416	chr5	67518759	A	G	0.048	0.00996	1.442e-06	CD74
rs4868507	chr5	175280558	T	C	-0.2553	0.057494	8.975e-06	CD74
rs550671	chr6	31976816	T	C	0.079	0.011284	2.535e-12	CD74
rs28645249	chr6	32557458	C	T	0.0473	0.008623	4.127e-08	CD74
rs72664714	chr8	65464158	T	C	0.1955	0.041528	2.505e-06	CD74
rs9297682	chr8	124030312	C	G	0.039	0.008086	1.415e-06	CD74
rs11999419	chr9	21419224	A	G	-0.1257	0.025915	1.232e-06	CD74
rs117524630	chr9	104548151	T	A	-0.0852	0.018483	4.032e-06	CD74
rs181459412	chr1	25656136	T	C	0.0864	0.018763	4.127e-06	LAP3
rs61851769	chr1	211630419	T	C	-0.0687	0.009495	4.651e-13	LAP3
rs150511525	chr10	71033304	T	C	0.2129	0.04751	7.425e-06	LAP3
rs76886882	chr11	68412088	T	C	0.2456	0.052206	2.546e-06	LAP3
rs73094350	chr12	44427582	A	G	0.0843	0.018615	5.937e-06	LAP3
rs190893515	chr12	114022395	C	T	-0.1532	0.033695	5.451e-06	LAP3
rs73169160	chr13	32297463	T	C	-0.1035	0.02123	1.087e-06	LAP3
rs35775814	chr14	68440853	G	A	-0.1819	0.041176	9.98e-06	LAP3
rs4383075	chr14	98018682	GGGGT	AGGGT	0.0428	0.009445	5.86e-06	LAP3
rs4780661	chr16	18036645	C	G	0.037	0.008372	9.904e-06	LAP3
rs2077612	chr16	57693052	A	G	0.0826	0.018237	5.922e-06	LAP3
rs185009887	chr17	5848332	A	G	-0.1157	0.026151	9.676e-06	LAP3
rs192327558	chr2	211911508	A	C	0.1413	0.030612	3.915e-06	LAP3
rs62269916	chr3	74348841	A	G	0.0993	0.022093	6.969e-06	LAP3
rs112629145	chr4	10247994	G	C	0.1281	0.028024	4.853e-06	LAP3
rs142179398	chr4	16746522	A	C	-0.1454	0.023084	3.003e-10	LAP3
rs11932176	chr4	17277859	GGTGTGTGTGTGTGTGTGTCTTTTTTGTTAGTGTGT	TGTGTGTGTGTGTGTGTGTCTTTTTTGTTAGTGTGT	-0.755	0.052058	1.158e-47	LAP3
rs140072841	chr4	18122386	C	T	-1.0403	0.063302	1.095e-60	LAP3
rs142028651	chr4	18652892	G	T	-0.2459	0.031704	8.752e-15	LAP3
rs181075390	chr4	19968030	C	T	-0.3336	0.041344	7.095e-16	LAP3
rs116212207	chr4	21930291	C	G	-0.2358	0.035695	3.947e-11	LAP3
rs145255243	chr4	28567606	C	T	-0.1414	0.029915	2.281e-06	LAP3
rs6447540	chr4	47208869	T	C	-0.0811	0.018026	6.828e-06	LAP3
rs322161	chr5	100306827	C	T	0.0718	0.0162	9.332e-06	LAP3
rs71585211	chr5	119334673	T	C	0.2261	0.042793	1.267e-07	LAP3
rs138174879	chr6	56300137	A	G	0.0845	0.018819	7.114e-06	LAP3
rs2999948	chr9	82976057	T	C	0.0397	0.008113	9.908e-07	LAP3
rs150121834	chr1	161620163	G	T	0.2015	0.045507	9.516e-06	LAP3
rs61851769	chr1	211630419	T	C	-0.0718	0.009468	3.372e-14	LAP3
rs150511525	chr10	71033304	T	C	0.2331	0.047424	8.866e-07	LAP3
rs35979828	chr12	54292096	T	C	-0.0649	0.014521	7.845e-06	LAP3
rs73169160	chr13	32297463	T	C	-0.1004	0.021191	2.16e-06	LAP3
rs79835046	chr14	53768509	A	G	-0.0994	0.022307	8.349e-06	LAP3
rs185009887	chr17	5848332	A	G	-0.1216	0.026109	3.201e-06	LAP3
rs192327558	chr2	211911508	A	C	0.1431	0.030534	2.778e-06	LAP3
rs1447676	chr3	74093896	T	C	-0.0371	0.00813	5.034e-06	LAP3
rs1619994	chr3	165744047	G	A	0.0403	0.008955	6.79e-06	LAP3
rs142179398	chr4	16746522	A	C	-0.1505	0.023035	6.42e-11	LAP3
rs11932176	chr4	17277859	GGTGTGTGTGTGTGTGTGTCTTTTTTGTTAGTGTGT	TGTGTGTGTGTGTGTGTGTCTTTTTTGTTAGTGTGT	-0.7545	0.051974	9.477e-48	LAP3
rs140072841	chr4	18122386	C	T	-1.0437	0.06319	2.772e-61	LAP3
rs142028651	chr4	18652892	G	T	-0.2392	0.031649	4.1e-14	LAP3
rs190201851	chr4	20080666	G	A	-0.3479	0.041251	3.35e-17	LAP3
rs74356457	chr4	21540506	T	C	-0.1626	0.031331	2.105e-07	LAP3
rs116212207	chr4	21930291	C	G	-0.239	0.035632	1.981e-11	LAP3
rs322161	chr5	100306827	C	T	0.0731	0.016183	6.267e-06	LAP3
rs71585211	chr5	119334673	T	C	0.2078	0.042702	1.137e-06	LAP3
rs138174879	chr6	56300137	A	G	0.089	0.018799	2.198e-06	LAP3
rs150250191	chr8	12026154	T	C	-0.1468	0.030435	1.411e-06	LAP3
rs4877243	chr9	82965044	C	T	0.0385	0.008115	2.09e-06	LAP3
rs12132412	chr1	21493549	G	A	-0.0694	0.008598	6.914e-16	LMAN2
rs829409	chr1	21626547	A	G	0.0639	0.013978	4.846e-06	LMAN2
rs10917383	chr1	23462501	G	A	0.0531	0.01151	3.961e-06	LMAN2
rs79359553	chr1	55357533	T	A	0.1095	0.023175	2.302e-06	LMAN2
rs12750881	chr1	209669154	C	T	-0.1345	0.028728	2.844e-06	LMAN2
rs6689738	chr1	233911897	G	C	-0.0399	0.008385	1.948e-06	LMAN2
rs10857572	chr10	48454642	A	G	0.0793	0.017833	8.718e-06	LMAN2
rs73400343	chr11	5602460	G	A	0.0868	0.018628	3.168e-06	LMAN2
rs113350825	chr11	67222374	T	G	-0.3147	0.058919	9.23e-08	LMAN2
rs75327431	chr12	42802980	C	T	-0.0853	0.017933	1.97e-06	LMAN2
rs9529055	chr13	66383401	A	G	0.0428	0.008235	2.019e-07	LMAN2
rs112892066	chr14	82282194	G	T	0.0565	0.01216	3.38e-06	LMAN2
rs140578554	chr16	27824520	T	C	-0.1429	0.032122	8.639e-06	LMAN2
rs11643175	chr16	57084824	CGCCGAGTTGACCTT	TGCCGAGTTGACCTT	-0.0719	0.015789	5.269e-06	LMAN2
rs75689059	chr16	78831084	CTTC	GTTC	-0.0631	0.013629	3.661e-06	LMAN2
rs1914886	chr17	21393104	A	G	-0.0466	0.008346	2.355e-08	LMAN2
rs704	chr17	28367840	A	G	0.1589	0.008167	2.565e-84	LMAN2
rs9906574	chr17	29207561	T	C	0.1132	0.022662	5.881e-07	LMAN2
rs71372217	chr17	30319175	A	G	0.2757	0.049639	2.79e-08	LMAN2
rs117691424	chr17	34703734	A	G	-0.2577	0.050982	4.309e-07	LMAN2
rs11868058	chr17	47563034	GTTTTTTT	GTTTTGTT	-0.0561	0.008491	3.921e-11	LMAN2
rs182801617	chr17	48871590	T	C	-0.163	0.030094	6.085e-08	LMAN2
rs56252442	chr19	18118398	T	G	0.0435	0.009426	3.935e-06	LMAN2
rs1260326	chr2	27508073	C	T	-0.0722	0.008662	7.733e-17	LMAN2
rs9333289	chr2	186633380	C	T	0.0479	0.0094	3.478e-07	LMAN2
rs2427291	chr20	62346268	A	G	0.0665	0.011418	5.747e-09	LMAN2
rs9617973	chr22	17215567	C	T	-0.1982	0.044722	9.345e-06	LMAN2
rs5998935	chr22	33411849	A	G	-0.0377	0.008426	7.673e-06	LMAN2
rs144275801	chr3	49521937	T	C	-0.1003	0.022324	7.022e-06	LMAN2
rs4677930	chr3	124533137	A	C	-0.0448	0.010055	8.374e-06	LMAN2
rs140431012	chr3	124755083	G	A	-0.2112	0.01381	8.522e-53	LMAN2
rs10934700	chr3	124889742	A	G	0.0575	0.012295	2.915e-06	LMAN2
rs7625980	chr3	186675758	C	T	0.0862	0.009582	2.339e-19	LMAN2
rs34894516	chr4	90404671	G	C	-0.0564	0.012312	4.628e-06	LMAN2
rs145851794	chr5	23828532	C	G	0.2701	0.058335	3.654e-06	LMAN2
rs71585211	chr5	119334673	T	C	0.1996	0.043452	4.358e-06	LMAN2
rs10477664	chr5	125454212	A	G	-0.0391	0.008293	2.418e-06	LMAN2
rs78912960	chr6	32538131	A	G	0.0406	0.007939	3.149e-07	LMAN2
rs117765914	chr6	163494579	T	C	-0.2101	0.043568	1.419e-06	LMAN2
rs799169	chr7	73636269	G	A	-0.0412	0.008406	9.522e-07	LMAN2
rs137915558	chr7	90664490	A	G	-0.1752	0.039587	9.614e-06	LMAN2
rs150093957	chr8	23001312	G	C	-0.0932	0.021026	9.308e-06	LMAN2
rs10811507	chr9	2130029	T	C	-0.054	0.011873	5.411e-06	LMAN2
rs17732416	chr9	21638408	T	C	-0.0996	0.020219	8.391e-07	LMAN2
rs11787929	chr9	80174119	T	C	0.0465	0.01037	7.32e-06	LMAN2
rs10158500	chr1	47496106	CC	CT	0.0567	0.010482	6.337e-08	LMAN2
rs12126578	chr1	106947932	C	A	-0.0399	0.008287	1.475e-06	LMAN2
rs72704449	chr1	179504138	C	T	0.1869	0.019641	1.804e-21	LMAN2
rs2478837	chr10	30124265	T	C	-0.0413	0.008294	6.384e-07	LMAN2
rs537513409	chr11	17050712	T	C	0.0537	0.009125	3.982e-09	LMAN2
rs7929825	chr11	118917372	G	C	-0.0541	0.011605	3.135e-06	LMAN2
rs789744	chr12	64091580	G	A	-0.0429	0.009272	3.71e-06	LMAN2
rs9562623	chr13	45857610	T	C	0.0767	0.016709	4.425e-06	LMAN2
rs72655742	chr13	110305525	G	T	-0.0418	0.009216	5.747e-06	LMAN2
rs1951995	chr14	28253073	C	A	-0.1103	0.023591	2.931e-06	LMAN2
rs28929474	chr14	94378610	T	C	0.2364	0.044693	1.227e-07	LMAN2
rs1906412	chr15	53638906	C	G	-0.049	0.009873	6.941e-07	LMAN2
rs77924615	chr16	20381010	A	G	-0.0804	0.010436	1.321e-14	LMAN2
rs16559	chr17	33038811	C	T	-0.0441	0.009851	7.574e-06	LMAN2
rs17647256	chr2	59563805	A	C	-0.0484	0.010866	8.416e-06	LMAN2
rs13000563	chr2	160498761	C	T	-0.0431	0.008487	3.811e-07	LMAN2
rs182695756	chr3	43624817	A	G	0.2099	0.045863	4.724e-06	LMAN2
rs112820425	chr3	191710694	T	C	0.1672	0.037615	8.79e-06	LMAN2
rs28783132	chr4	106073470	C	T	-0.0806	0.017382	3.537e-06	LMAN2
rs11132168	chr4	183132034	T	C	-0.0561	0.012006	2.973e-06	LMAN2
rs427397	chr5	699888	C	G	-0.0579	0.00947	9.695e-10	LMAN2
rs164629	chr5	14219169	G	A	0.0434	0.008338	1.936e-07	LMAN2
rs72810779	chr5	116427757	C	A	-0.0954	0.020649	3.837e-06	LMAN2
rs6595770	chr5	127416030	TTTTTGT	TTTTTGG	-0.0479	0.008799	5.222e-08	LMAN2
rs6879657	chr5	127574783	T	A	0.2634	0.020067	2.336e-39	LMAN2
rs4868685	chr5	176664867	CCGCTCCG	CTGCTCCG	0.0938	0.018697	5.249e-07	LMAN2
rs28607106	chr5	177322587	T	C	0.0476	0.010397	4.689e-06	LMAN2
rs7713145	chr5	177354203	AAAAAAAAAAG	AAAAAGAAAAG	0.0974	0.008533	3.531e-30	LMAN2
rs374099373	chr6	32568945	TATGCCCAGGAT	CATGCCCAGGAT	0.049	0.011049	9.224e-06	LMAN2
rs463854	chr6	111352004	GTTTCTTTCT	CTTTCTTTCT	-0.0493	0.010458	2.43e-06	LMAN2
rs2347784	chr7	6485212	G	C	0.071	0.009741	3.131e-13	LMAN2
rs149162896	chr7	53387651	T	G	-0.1498	0.032102	3.066e-06	LMAN2
rs10253736	chr7	151718170	T	C	0.0468	0.009271	4.459e-07	LMAN2
rs11203609	chr8	14439651	A	G	0.0412	0.008304	7.007e-07	LMAN2
rs151194277	chr8	18710935	A	G	0.0808	0.018219	9.214e-06	LMAN2
rs11992693	chr8	68130143	T	A	-0.0711	0.014688	1.293e-06	LMAN2
rs10761784	chr10	63548989	TT	TA	0.0518	0.008106	1.652e-10	ENPEP
rs138958253	chr10	71188908	T	C	-0.1069	0.024	8.419e-06	ENPEP
rs73287587	chr12	12460913	T	C	-0.0611	0.013388	5.02e-06	ENPEP
rs116964188	chr12	129272472	G	A	0.0869	0.019279	6.561e-06	ENPEP
rs11616427	chr13	27998211	C	T	-0.0457	0.009949	4.362e-06	ENPEP
rs9535390	chr13	49875870	A	G	-0.036	0.008102	8.861e-06	ENPEP
rs9927522	chr16	79723319	T	A	-0.1761	0.039856	9.945e-06	ENPEP
rs143501783	chr17	7897001	C	T	0.1836	0.03674	5.814e-07	ENPEP
rs144191386	chr22	26826118	A	C	0.5048	0.114213	9.878e-06	ENPEP
rs9621875	chr22	34250544	A	T	0.0966	0.021278	5.628e-06	ENPEP
rs112249135	chr4	89180583	T	A	-0.1611	0.034087	2.288e-06	ENPEP
rs28632800	chr4	98114758	TTTTTTTGTG	TTTTTTTTTG	-1.2038	0.180781	2.759e-11	ENPEP
rs141253911	chr4	98594489	A	C	-1.4281	0.191385	8.528e-14	ENPEP
rs2089274	chr4	109598574	GGGGAGACCGTGGAAACAGAGGGAGAGGGAGACGG	AGGGAGACCGTGGAAACAGAGGGAGAGGGAGACGG	0.1482	0.015596	2.049e-21	ENPEP
rs13119824	chr4	110114049	A	G	-0.556	0.023927	1.895e-119	ENPEP
rs6833731	chr4	110489326	A	G	0.287	0.009076	1e-200	ENPEP
rs11724242	chr4	110841700	A	G	0.0989	0.009444	1.153e-25	ENPEP
rs76716443	chr4	111092586	C	A	0.2359	0.027887	2.693e-17	ENPEP
rs79797272	chr4	111470329	A	G	-0.151	0.016123	7.582e-21	ENPEP
rs529343127	chr4	111567126	G	A	-0.3759	0.037078	3.745e-24	ENPEP
rs114325987	chr4	111778788	A	G	0.548	0.039942	7.726e-43	ENPEP
rs147817174	chr4	111894862	T	C	-0.1627	0.020752	4.494e-15	ENPEP
rs10029917	chr4	113025527	T	C	0.0543	0.009292	5.107e-09	ENPEP
rs4833862	chr4	123031023	C	T	0.0424	0.008821	1.534e-06	ENPEP
rs12512492	chr4	126461881	C	A	-1.4278	0.263597	6.074e-08	ENPEP
rs138611961	chr5	46099527	A	G	0.1074	0.021826	8.626e-07	ENPEP
rs55828022	chr5	172288289	G	A	0.0388	0.008669	7.608e-06	ENPEP
rs56160933	chr6	109062051	T	G	-0.1255	0.026244	1.735e-06	ENPEP
rs111644228	chr6	157512140	G	C	0.1757	0.039636	9.3e-06	ENPEP
rs77311973	chr7	32577838	A	G	-0.1364	0.030173	6.167e-06	ENPEP
rs443934	chr9	4831076	C	A	0.0437	0.008457	2.371e-07	ENPEP
rs1330845	chr9	109587240	A	T	0.0398	0.00893	8.318e-06	ENPEP
rs71640915	chr1	4229875	T	C	0.0556	0.011914	3.058e-06	CCNB1
rs72653643	chr1	22742008	T	A	-0.0834	0.017537	1.977e-06	CCNB1
rs139783923	chr1	150412392	A	G	-0.1051	0.023297	6.442e-06	CCNB1
rs75742937	chr1	152857557	G	A	-0.1127	0.023495	1.613e-06	CCNB1
rs10922098	chr1	196695521	T	C	-0.1155	0.008101	4.021e-46	CCNB1
rs76004643	chr1	197847653	T	G	0.0457	0.008959	3.383e-07	CCNB1
rs117528794	chr12	28414742	A	C	-0.148	0.033174	8.145e-06	CCNB1
rs71433212	chr13	27051156	A	T	0.0439	0.009365	2.765e-06	CCNB1
rs9598946	chr13	31193494	A	G	-0.0407	0.00894	5.299e-06	CCNB1
rs188399292	chr13	93340148	T	C	0.1857	0.03849	1.403e-06	CCNB1
rs137881064	chr14	27853745	G	T	-0.4049	0.089725	6.402e-06	CCNB1
rs117381856	chr14	101039673	G	A	0.234	0.051351	5.193e-06	CCNB1
rs118062631	chr14	105820025	T	C	0.1171	0.025366	3.903e-06	CCNB1
rs11860412	chr16	530296	C	T	0.0473	0.010686	9.576e-06	CCNB1
rs2828220	chr21	23527248	A	G	-0.0767	0.015473	7.156e-07	CCNB1
rs73166733	chr22	27867984	A	G	-0.1177	0.024216	1.171e-06	CCNB1
rs115165745	chr3	6885236	T	C	-0.1409	0.031737	9.013e-06	CCNB1
rs62269916	chr3	74348841	A	G	0.1023	0.021811	2.727e-06	CCNB1
rs1619994	chr3	165744047	G	A	0.0569	0.008861	1.351e-10	CCNB1
rs28463804	chr4	96224104	G	A	0.1028	0.022891	7.092e-06	CCNB1
rs6457457	chr6	31910331	T	C	0.1048	0.01608	7.149e-11	CCNB1
rs28573154	chr6	32008772	A	G	0.0874	0.01108	3.063e-15	CCNB1
rs112445532	chr6	61119930	C	A	0.1195	0.026358	5.796e-06	CCNB1
rs211161	chr6	96614917	G	T	0.1405	0.031414	7.728e-06	CCNB1
rs11785733	chr8	50606686	C	T	0.0362	0.008109	8.046e-06	CCNB1
rs76566202	chr8	77393034	A	G	0.0711	0.015673	5.72e-06	CCNB1
rs10113266	chr8	124032565	CCCCCCAAAAA	CCTCCCAAAAA	0.0384	0.008371	4.493e-06	CCNB1
rs11794541	chr9	21673751	A	T	-0.0752	0.016469	4.968e-06	CCNB1
rs12551103	chr9	83496327	T	C	0.0785	0.016988	3.823e-06	CCNB1
rs140171204	chr9	98292669	A	G	0.1127	0.025124	7.267e-06	CCNB1
rs186397898	chr9	103202914	A	G	0.1015	0.021086	1.483e-06	CCNB1
rs2318761	chr1	150285304	G	A	-0.036	0.007753	3.432e-06	YY1
rs2684881	chr1	162797378	A	T	0.1117	0.023667	2.363e-06	YY1
rs572515	chr1	196677131	G	A	-0.047	0.007907	2.776e-09	YY1
rs6700500	chr1	245955161	G	A	0.0411	0.00927	9.274e-06	YY1
rs147780229	chr10	22944943	T	C	-0.19	0.038955	1.075e-06	YY1
rs11003140	chr10	52793452	A	G	0.0836	0.018266	4.722e-06	YY1
rs3097557	chr10	63663028	C	T	0.0351	0.007736	5.7e-06	YY1
rs79734108	chr12	30861362	A	T	-0.1538	0.034277	7.222e-06	YY1
rs572127	chr18	11568864	C	T	-0.0596	0.012457	1.714e-06	YY1
rs8105301	chr19	48776983	T	C	-0.136	0.028872	2.472e-06	YY1
rs1032075	chr2	20391362	A	G	-0.0373	0.008335	7.636e-06	YY1
rs12613019	chr2	140621119	T	C	-0.1101	0.024126	5.031e-06	YY1
rs75847873	chr2	230679218	TGTTTCTTTTTTTTTTTTTTTTTTT	CGTTTCTTTTTTTTTTTTTTTTTTT	-0.0494	0.01062	3.295e-06	YY1
rs73190656	chr21	32424284	T	C	0.0521	0.010844	1.552e-06	YY1
rs7614057	chr3	18200693	G	A	-0.0411	0.008774	2.808e-06	YY1
rs13078944	chr3	29343690	A	G	0.0356	0.007806	5.094e-06	YY1
rs73132635	chr3	85930054	T	G	-0.1289	0.028139	4.633e-06	YY1
rs35931574	chr3	165901228	T	C	0.0379	0.008515	8.557e-06	YY1
rs73178156	chr3	186097485	T	C	0.1171	0.026275	8.326e-06	YY1
rs116481640	chr5	9803299	G	A	0.0673	0.014289	2.479e-06	YY1
rs35230416	chr7	19847613	T	A	-0.0565	0.011152	4.052e-07	YY1
rs17769062	chr9	27496606	C	T	0.1201	0.026533	6e-06	YY1
rs9657672	chr9	116727067	TCT	TCC	0.0385	0.008125	2.152e-06	YY1
rs10305748	chr1	150812144	T	C	-0.1168	0.023409	6.051e-07	RBBP4
rs10922094	chr1	196692375	CATTA	GATTA	-0.103	0.008076	2.973e-37	RBBP4
rs7928984	chr11	8281110	G	A	0.0757	0.016235	3.12e-06	RBBP4
rs11223356	chr11	133074238	A	G	-0.0366	0.008152	7.133e-06	RBBP4
rs7310615	chr12	111427245	G	C	-0.0511	0.008186	4.309e-10	RBBP4
rs2224916	chr13	73362027	T	C	0.0369	0.008134	5.714e-06	RBBP4
rs4784323	chr16	53763653	G	A	0.0408	0.008296	8.751e-07	RBBP4
rs182189398	chr16	67971840	T	C	0.1776	0.036044	8.335e-07	RBBP4
rs1876022	chr18	78195248	G	A	0.0399	0.008901	7.37e-06	RBBP4
rs115159182	chr2	10750172	T	C	0.1338	0.028342	2.347e-06	RBBP4
rs10208529	chr2	27563321	T	A	0.0431	0.009536	6.195e-06	RBBP4
rs116766037	chr2	181681662	A	G	0.1249	0.028264	9.914e-06	RBBP4
rs11702539	chr21	23535619	T	A	-0.0705	0.015411	4.768e-06	RBBP4
rs188269966	chr21	45018967	G	C	-0.0418	0.00896	3.087e-06	RBBP4
rs7642796	chr3	24313024	G	A	-0.0599	0.012843	3.102e-06	RBBP4
rs1354034	chr3	56815721	C	T	0.0647	0.008142	1.925e-15	RBBP4
rs4639017	chr3	165833296	C	T	-0.0446	0.008081	3.406e-08	RBBP4
rs10155361	chr4	7762404	T	A	0.0504	0.010883	3.641e-06	RBBP4
rs1502731	chr4	159684793	G	A	-0.0349	0.007868	9.167e-06	RBBP4
rs56237605	chr5	1843740	T	C	0.0357	0.008032	8.804e-06	RBBP4
rs2962203	chr5	59931891	C	T	0.0391	0.00851	4.332e-06	RBBP4
rs28414666	chr6	32658674	A	G	0.0593	0.00868	8.378e-12	RBBP4
rs73676451	chr7	6991394	G	A	-0.0575	0.012908	8.41e-06	RBBP4
rs113292093	chr7	30857407	C	T	0.3242	0.072273	7.265e-06	RBBP4
rs7046550	chr9	81744456	G	A	-0.0357	0.008015	8.431e-06	RBBP4
rs4978881	chr9	110185656	A	G	-0.0372	0.008333	8.03e-06	RBBP4
rs28504582	chr9	133540843	A	C	-0.0452	0.010138	8.253e-06	RBBP4
rs6697718	chr1	107332494	T	C	-0.1303	0.028834	6.214e-06	CUL1
rs139783923	chr1	150412392	A	G	-0.1038	0.023101	7.012e-06	CUL1
rs144704969	chr1	196158214	T	C	0.0861	0.018766	4.473e-06	CUL1
rs10922098	chr1	196695521	T	C	-0.1357	0.00803	4.568e-64	CUL1
rs76611619	chr10	33966460	C	T	-0.0676	0.015184	8.508e-06	CUL1
rs75327431	chr12	42802980	C	T	-0.0852	0.017278	8.172e-07	CUL1
rs2058908	chr16	53772233	C	T	0.0418	0.008761	1.831e-06	CUL1
rs8182213	chr16	72046106	T	C	0.0382	0.007893	1.301e-06	CUL1
rs4795734	chr17	33030407	A	G	-0.0421	0.009242	5.236e-06	CUL1
rs12478841	chr2	27588855	G	A	0.0439	0.009494	3.768e-06	CUL1
rs7604312	chr2	37802284	G	A	-0.0394	0.008858	8.675e-06	CUL1
rs144444624	chr2	105766933	A	G	0.1184	0.026139	5.909e-06	CUL1
rs142527311	chr20	61793954	T	C	0.0782	0.017683	9.766e-06	CUL1
rs2828220	chr21	23527248	A	G	-0.0717	0.015335	2.933e-06	CUL1
rs117339602	chr21	29574357	A	T	0.0619	0.013667	5.921e-06	CUL1
rs184083021	chr3	8974118	T	C	1.395	0.300673	3.491e-06	CUL1
rs1706435	chr3	165743688	G	A	0.0778	0.008149	1.337e-21	CUL1
rs28573154	chr6	32008772	A	G	0.1021	0.010971	1.325e-20	CUL1
rs11970000	chr6	32630514	G	A	0.0607	0.008573	1.44e-12	CUL1
rs114203661	chr6	34149252	T	C	-0.2022	0.045072	7.253e-06	CUL1
rs111436613	chr7	18131725	G	A	-0.0688	0.014748	3.084e-06	CUL1
rs72664708	chr8	65460454	A	T	0.1895	0.04164	5.341e-06	CUL1
rs17732416	chr9	21638408	T	C	-0.1023	0.019489	1.529e-07	CUL1
rs28563100	chr9	104651409	AAAAA	GAAAA	0.0384	0.007938	1.316e-06	CUL1
rs75944350	chr1	88544612	C	T	0.2227	0.050215	9.212e-06	TPK1
rs10922098	chr1	196695521	T	C	-0.0646	0.008114	1.704e-15	TPK1
rs4925660	chr1	247087848	T	C	-0.0743	0.016512	6.804e-06	TPK1
rs12268378	chr10	54468518	A	G	-0.0617	0.012728	1.249e-06	TPK1
rs4980320	chr11	198986	C	T	0.0374	0.007981	2.788e-06	TPK1
rs35737793	chr11	130025133	T	C	0.0997	0.021997	5.828e-06	TPK1
rs117841447	chr12	24415521	T	C	-0.0748	0.016091	3.344e-06	TPK1
rs1726357	chr12	124737381	T	C	-0.0382	0.007963	1.61e-06	TPK1
rs7984860	chr13	31193114	G	A	-0.04	0.008958	7.988e-06	TPK1
rs117265578	chr14	49522779	A	G	-0.0658	0.014053	2.836e-06	TPK1
rs17783396	chr14	76101805	A	G	-0.1005	0.022134	5.612e-06	TPK1
rs117381856	chr14	101039673	G	A	0.2387	0.051341	3.33e-06	TPK1
rs12935857	chr17	5774097	C	T	0.103	0.022204	3.503e-06	TPK1
rs117848237	chr17	11840633	T	A	-0.1121	0.024425	4.44e-06	TPK1
rs79420042	chr2	32815276	C	G	0.0689	0.01549	8.671e-06	TPK1
rs17266034	chr2	156553688	T	A	-0.076	0.014707	2.369e-07	TPK1
rs13009973	chr2	225383039	C	T	0.0396	0.008791	6.649e-06	TPK1
rs150290990	chr21	23158918	A	G	-0.2386	0.05235	5.17e-06	TPK1
rs62217525	chr21	41465921	T	C	-0.0871	0.019682	9.626e-06	TPK1
rs2379887	chr22	16423331	G	A	0.0601	0.013439	7.743e-06	TPK1
rs59146411	chr3	29313674	T	G	0.0688	0.015448	8.444e-06	TPK1
rs62269916	chr3	74348841	A	G	0.1029	0.021799	2.354e-06	TPK1
rs9864801	chr3	165730789	TAGAGAG	TATAGAG	-0.0457	0.008053	1.389e-08	TPK1
rs13435287	chr4	31240934	T	G	0.2083	0.046392	7.123e-06	TPK1
rs71585211	chr5	119334673	T	C	0.1916	0.042217	5.667e-06	TPK1
rs28573154	chr6	32008772	A	G	0.0616	0.011081	2.713e-08	TPK1
rs2857115	chr6	32810504	A	G	0.0402	0.008664	3.485e-06	TPK1
rs62431969	chr6	117715430	C	T	-0.1266	0.027902	5.696e-06	TPK1
rs16873418	chr8	105579917	G	A	-0.0441	0.009199	1.634e-06	TPK1
rs4961330	chr8	140517991	T	C	-0.0492	0.011062	8.678e-06	TPK1
rs118124193	chr9	25580952	A	G	0.1492	0.032522	4.482e-06	TPK1
rs5030738	chr1	161629864	T	G	0.2138	0.0446	1.637e-06	CS
rs117516871	chr11	46290663	A	C	-0.159	0.032615	1.088e-06	CS
rs7927237	chr11	69431044	C	A	-0.0357	0.008074	9.803e-06	CS
rs2187363	chr11	101279032	T	C	-0.0623	0.012773	1.074e-06	CS
rs60391092	chr14	72980531	TAATTAATTAATTTATTTATTTATTTATTTATTT	TAATTAATTTATTTATTTATTTATTTATTTATTT	-0.2864	0.062377	4.402e-06	CS
rs185009887	chr17	5848332	A	G	-0.1183	0.025591	3.787e-06	CS
rs117481339	chr17	65554123	C	T	-0.1867	0.040893	4.982e-06	CS
rs145388671	chr18	10377129	C	T	-0.149	0.032132	3.533e-06	CS
rs13394512	chr2	31057272	C	T	-0.0422	0.00815	2.246e-07	CS
rs9869552	chr3	6060966	A	T	0.1474	0.03315	8.732e-06	CS
rs78440020	chr3	11124771	A	G	0.125	0.026837	3.197e-06	CS
rs1354034	chr3	56815721	C	T	0.0438	0.008126	7.048e-08	CS
rs11728892	chr4	25620389	C	T	0.051	0.01139	7.542e-06	CS
rs80331209	chr5	54411766	C	T	0.0795	0.017844	8.379e-06	CS
rs7758567	chr6	99774954	A	G	0.0359	0.008063	8.483e-06	CS
rs34938824	chr7	120633634	A	G	0.0921	0.018736	8.847e-07	CS
rs536959748	chr7	149343568	TGATCCCTTTA	CGATCCCTTTA	0.1523	0.032349	2.501e-06	CS
rs75951226	chr7	155418891	T	C	-0.0963	0.021315	6.246e-06	CS
rs35562421	chr8	109692288	A	T	0.0741	0.016508	7.163e-06	CS
rs73486635	chr9	97807263	T	G	0.1151	0.024867	3.681e-06	CS
rs11581248	chr1	160750284	T	C	-0.0568	0.01235	4.241e-06	ANXA6
rs10159067	chr1	181030215	C	T	-0.038	0.008496	7.719e-06	ANXA6
rs10922094	chr1	196692375	CATTA	GATTA	-0.0458	0.008349	4.122e-08	ANXA6
rs1926231	chr1	198634149	C	T	0.0428	0.008249	2.117e-07	ANXA6
rs78068918	chr1	246213130	C	T	-0.1823	0.040957	8.546e-06	ANXA6
rs10822155	chr10	63311455	A	C	0.0943	0.008239	2.473e-30	ANXA6
rs4980320	chr11	198986	C	T	0.0376	0.008206	4.607e-06	ANXA6
rs143786767	chr11	421638	T	C	0.3751	0.081799	4.526e-06	ANXA6
rs76732394	chr12	4013654	CCACTAAG	CCACTAAT	-0.0809	0.018199	8.774e-06	ANXA6
rs17713906	chr13	105462107	T	C	-0.0743	0.016431	6.126e-06	ANXA6
rs79598446	chr14	33849933	G	C	-0.1352	0.028025	1.405e-06	ANXA6
rs61978204	chr14	70175820	T	C	0.0636	0.013857	4.437e-06	ANXA6
rs118062631	chr14	105820025	T	C	0.1257	0.026129	1.503e-06	ANXA6
rs191742772	chr16	9899395	A	G	0.291	0.06416	5.745e-06	ANXA6
rs12943565	chr17	5774444	A	G	0.1035	0.022852	5.922e-06	ANXA6
rs9807368	chr18	9620161	C	T	0.0451	0.010026	6.855e-06	ANXA6
rs72922163	chr18	48179615	C	G	0.0846	0.018261	3.607e-06	ANXA6
rs775824	chr19	55050202	C	T	0.0641	0.011038	6.345e-09	ANXA6
rs12468189	chr2	31255954	G	A	0.0425	0.008391	4.08e-07	ANXA6
rs184815487	chr2	108913907	A	G	-0.0833	0.018271	5.135e-06	ANXA6
rs149228016	chr2	156364964	T	C	0.1434	0.029604	1.273e-06	ANXA6
rs188400754	chr2	211734716	T	C	0.1493	0.030337	8.597e-07	ANXA6
rs5748742	chr22	16423196	G	A	0.0945	0.02049	3.988e-06	ANXA6
rs118066044	chr22	25176750	A	G	-0.1189	0.026846	9.468e-06	ANXA6
rs1071960	chr22	42953626	C	T	-0.0439	0.009007	1.093e-06	ANXA6
rs62269916	chr3	74348841	A	G	0.1074	0.022418	1.662e-06	ANXA6
rs7636726	chr3	133893094	T	C	-0.0483	0.010763	7.2e-06	ANXA6
rs116783430	chr3	186398046	A	C	-0.2201	0.049597	9.088e-06	ANXA6
rs1398015	chr4	73891519	T	C	-0.1324	0.017501	3.873e-14	ANXA6
rs11574452	chr4	73980944	A	C	-0.2139	0.025738	9.523e-17	ANXA6
rs6848819	chr4	153530526	C	A	0.0867	0.019532	9.044e-06	ANXA6
rs17744744	chr6	223497	T	C	0.1282	0.02649	1.301e-06	ANXA6
rs9274470	chr6	32665840	A	G	-0.0364	0.007929	4.412e-06	ANXA6
rs74832706	chr7	71163839	T	C	-0.1686	0.036527	3.916e-06	ANXA6
rs342200	chr7	106676033	A	G	-0.0434	0.008254	1.454e-07	ANXA6
rs1460580	chr8	105195178	G	C	0.0509	0.010541	1.374e-06	ANXA6
rs6993770	chr8	105569300	T	A	-0.0743	0.00983	4.076e-14	ANXA6
rs2815172	chr9	82978028	C	T	0.037	0.008238	7.068e-06	ANXA6
rs75944350	chr1	88544612	C	T	0.2307	0.05019	4.295e-06	DDC
rs10922098	chr1	196695521	T	C	-0.0359	0.008123	9.894e-06	DDC
rs150511525	chr10	71033304	T	C	0.2155	0.046844	4.218e-06	DDC
rs4980320	chr11	198986	C	T	0.0354	0.007977	9.081e-06	DDC
rs181805924	chr11	87652785	A	C	0.2644	0.059498	8.835e-06	DDC
rs712295	chr14	34071078	TAAACAAAACAAAAA	AAAACAAAACAAAAA	0.0423	0.009435	7.343e-06	DDC
rs7149930	chr14	74487356	T	C	-0.0368	0.008059	4.959e-06	DDC
rs74867866	chr14	98006915	A	G	0.1167	0.026003	7.191e-06	DDC
rs35813522	chr17	6673653	A	G	0.0606	0.013189	4.334e-06	DDC
rs1159030	chr18	8525308	G	A	-0.0367	0.008132	6.383e-06	DDC
rs150133869	chr19	44524481	T	C	0.1568	0.034305	4.858e-06	DDC
rs55798921	chr19	50563836	G	C	0.048	0.010542	5.28e-06	DDC
rs146186472	chr21	23143744	C	G	-0.2332	0.052404	8.586e-06	DDC
rs62215505	chr21	46006070	A	G	-0.0658	0.013342	8.149e-07	DDC
rs62269916	chr3	74348841	A	G	0.0992	0.021804	5.373e-06	DDC
rs4440084	chr3	166114553	G	C	0.0387	0.008013	1.368e-06	DDC
rs72720243	chr4	145271852	A	G	-0.057	0.01262	6.288e-06	DDC
rs10040727	chr5	52911022	TAGTATGTATACTGTATATACTATATATAG	TAGTATGTATACTGTATATACTATATATAC	-0.7101	0.159245	8.228e-06	DDC
rs11955345	chr5	101330990	T	C	0.082	0.017802	4.1e-06	DDC
rs1846190	chr6	32616036	A	G	0.0457	0.008263	3.187e-08	DDC
rs112851070	chr6	43629077	G	C	-0.0827	0.018617	8.908e-06	DDC
rs211161	chr6	96614917	G	T	0.1429	0.031416	5.398e-06	DDC
rs77069059	chr6	138750138	C	T	-0.0392	0.008874	9.981e-06	DDC
rs7777095	chr7	50573790	T	G	-0.0435	0.008106	8.031e-08	DDC
rs117720436	chr8	54905240	G	A	0.1318	0.028893	5.074e-06	DDC
rs4961330	chr8	140517991	T	C	-0.0558	0.011041	4.334e-07	DDC
rs1580881	chr9	83027397	C	T	-0.036	0.007979	6.434e-06	DDC
rs185490651	chr1	80998564	A	T	0.1541	0.034817	9.602e-06	MAPK14
rs11119355	chr1	206712489	GTTTTGTTG	GTTTTTTTG	0.0735	0.009104	6.833e-16	MAPK14
rs150511525	chr10	71033304	T	C	0.2245	0.047718	2.542e-06	MAPK14
rs4980320	chr11	198986	C	T	0.0409	0.008127	4.841e-07	MAPK14
rs16937302	chr11	8250706	A	G	0.1368	0.03001	5.151e-06	MAPK14
rs74343016	chr12	85610370	T	C	-0.1095	0.023803	4.221e-06	MAPK14
rs74753134	chr14	74926071	A	T	-0.0899	0.018927	2.036e-06	MAPK14
rs62030330	chr16	17465020	C	T	-0.042	0.009453	8.864e-06	MAPK14
rs2077612	chr16	57693052	A	G	0.0874	0.018308	1.807e-06	MAPK14
rs79041741	chr16	84473930	C	A	-0.0813	0.018376	9.681e-06	MAPK14
rs185009887	chr17	5848332	A	G	-0.1413	0.026265	7.457e-08	MAPK14
rs79209494	chr2	12548453	A	G	-0.1768	0.038796	5.185e-06	MAPK14
rs192327558	chr2	211911508	A	C	0.1467	0.030731	1.809e-06	MAPK14
rs546856194	chr20	51842250	CGGGAAAAAAAAAAAAAAAA	CGGAAAAAAAAAAAAAAAAA	0.0763	0.016786	5.483e-06	MAPK14
rs4822226	chr22	42915890	G	C	-0.0492	0.01076	4.817e-06	MAPK14
rs1354034	chr3	56815721	C	T	0.0535	0.008319	1.267e-10	MAPK14
rs142497197	chr3	69481202	A	G	0.0959	0.021292	6.668e-06	MAPK14
rs62248918	chr3	74088135	A	G	0.0383	0.008207	3.061e-06	MAPK14
rs115598187	chr3	122606253	T	C	-0.1158	0.025381	5.056e-06	MAPK14
rs143991753	chr4	42467768	C	A	0.1096	0.024055	5.21e-06	MAPK14
rs78822084	chr4	47542977	C	T	-0.0706	0.015657	6.506e-06	MAPK14
rs2928235	chr5	5546647	G	C	0.0443	0.009633	4.249e-06	MAPK14
rs6884904	chr5	119581786	A	C	0.1922	0.040608	2.212e-06	MAPK14
rs190563142	chr5	120055383	G	A	0.2462	0.05569	9.829e-06	MAPK14
rs74432573	chr5	171678137	A	G	-0.068	0.015043	6.173e-06	MAPK14
rs200981828	chr6	165243467	AAAAAAAA	AAAAATAA	-0.1023	0.02282	7.362e-06	MAPK14
rs146968898	chr7	71206146	ATGAATATATATATAT	ATGAATATATATATAA	-0.1039	0.02344	9.307e-06	MAPK14
rs342200	chr7	106676033	A	G	-0.0412	0.008157	4.397e-07	MAPK14
rs77265585	chr9	4764332	C	G	0.0545	0.011535	2.305e-06	MAPK14
rs138701316	chr9	32156149	A	T	-0.1253	0.02622	1.764e-06	MAPK14
rs1580881	chr9	83027397	C	T	-0.0363	0.008127	7.945e-06	MAPK14
rs2121952	chr1	29807341	C	T	0.0389	0.008162	1.878e-06	ERBB3
rs155308	chr1	57186600	A	C	-0.555	0.120163	3.861e-06	ERBB3
rs12136537	chr1	104993035	A	G	0.0408	0.008907	4.639e-06	ERBB3
rs28549287	chr1	109687516	A	G	0.049	0.010558	3.468e-06	ERBB3
rs2075571	chr1	155204315	T	C	0.0424	0.008237	2.637e-07	ERBB3
rs11254149	chr10	16692723	ATTCGTATTTTTTTTA	ATTCGTATTTTTTTAA	-0.1765	0.037868	3.148e-06	ERBB3
rs565840574	chr10	17806399	G	A	0.0416	0.008534	1.089e-06	ERBB3
rs61851872	chr10	21708494	A	T	-0.1195	0.025701	3.324e-06	ERBB3
rs74072588	chr12	33317400	T	C	1.5298	0.229201	2.481e-11	ERBB3
rs559016534	chr12	53827688	TATATAGTGTGTGTGTATGTG	TATATTGTGTGTGTGTATGTG	0.2111	0.04709	7.363e-06	ERBB3
rs146323897	chr12	55506833	G	C	-0.0711	0.015217	2.975e-06	ERBB3
rs2292238	chr12	56100038	C	A	-0.1065	0.008326	1.828e-37	ERBB3
rs77900252	chr12	59330799	A	G	0.1972	0.036957	9.505e-08	ERBB3
rs147233090	chr15	43735849	T	C	0.1585	0.025045	2.474e-10	ERBB3
rs13339670	chr16	7347795	A	G	0.061	0.013296	4.482e-06	ERBB3
rs140699316	chr16	15029823	C	G	-0.0883	0.018692	2.314e-06	ERBB3
rs8078686	chr17	47658340	CGACAAGAAA	TGACAAGAAA	-0.0553	0.008277	2.37e-11	ERBB3
rs7244009	chr18	59186345	C	T	0.0468	0.010027	3.049e-06	ERBB3
rs1260326	chr2	27508073	C	T	-0.0938	0.008618	1.368e-27	ERBB3
rs114490575	chr20	11631009	T	G	0.1538	0.034283	7.253e-06	ERBB3
rs79923954	chr3	64787751	T	C	0.0971	0.021794	8.375e-06	ERBB3
rs1023774	chr3	77325760	A	C	0.0489	0.010448	2.862e-06	ERBB3
rs115785725	chr3	86127992	G	A	0.1371	0.030416	6.56e-06	ERBB3
rs72664472	chr4	106821718	G	A	-0.067	0.014704	5.203e-06	ERBB3
rs144546860	chr5	109396739	C	T	-0.1116	0.025157	9.159e-06	ERBB3
rs2087097	chr5	132289727	G	A	0.0403	0.008958	6.841e-06	ERBB3
rs116696317	chr5	149313770	C	G	-0.1358	0.029	2.83e-06	ERBB3
rs72831908	chr5	171493094	A	G	0.1453	0.030576	2.013e-06	ERBB3
rs6946689	chr7	73563307	AAAAATTAG	TAAAATTAG	-0.041	0.008845	3.566e-06	ERBB3
rs56088330	chr7	129097904	A	T	0.0974	0.008114	3.376e-33	ERBB3
rs850380	chr7	145443235	T	G	-0.0378	0.008283	5.032e-06	ERBB3
rs6601431	chr8	10313035	G	A	-0.0419	0.008762	1.737e-06	ERBB3
rs28601761	chr8	125487789	G	C	-0.0425	0.00827	2.76e-07	ERBB3
rs11794634	chr9	133215426	C	T	-0.0417	0.008987	3.48e-06	ERBB3
rs61804160	chr1	161650299	A	T	-0.0472	0.010183	3.564e-06	CDKN1B
rs111909987	chr12	12699174	G	C	0.1207	0.013335	1.416e-19	CDKN1B
rs77297262	chr12	43025278	A	G	-0.0721	0.015099	1.797e-06	CDKN1B
rs112114538	chr12	118097694	A	G	-0.0842	0.017663	1.869e-06	CDKN1B
rs9285303	chr13	78441050	T	C	0.0374	0.008461	9.861e-06	CDKN1B
rs2057340	chr14	35379568	G	A	0.0368	0.008211	7.401e-06	CDKN1B
rs2338626	chr14	105863243	C	A	-0.0685	0.010034	8.676e-12	CDKN1B
rs2857383	chr14	105866369	G	C	-0.0375	0.008167	4.393e-06	CDKN1B
rs57865714	chr14	106677414	C	T	0.0841	0.011614	4.436e-13	CDKN1B
rs73976113	chr17	6942908	A	C	-0.1779	0.03956	6.893e-06	CDKN1B
rs9900825	chr17	37792127	A	G	0.0419	0.009188	5.112e-06	CDKN1B
rs147279206	chr18	1652211	A	C	-0.2992	0.063655	2.597e-06	CDKN1B
rs12611160	chr19	56854046	C	G	-0.0535	0.011914	7.106e-06	CDKN1B
rs188211672	chr20	63257775	C	T	0.0726	0.016123	6.706e-06	CDKN1B
rs1490800	chr5	67870719	C	T	-0.0414	0.007918	1.71e-07	CDKN1B
rs6862196	chr5	77944713	C	T	-0.1192	0.02637	6.175e-06	CDKN1B
rs10456837	chr6	18800337	C	G	-0.0764	0.01408	5.754e-08	CDKN1B
rs3132484	chr6	31275633	T	G	0.0368	0.007986	4.059e-06	CDKN1B
rs4146961	chr9	83012639	T	C	-0.0358	0.007931	6.365e-06	CDKN1B
rs10820606	chr9	96430636	AC	AA	-0.1924	0.009161	6.173e-98	CDKN1B
rs151285879	chr9	97051888	C	T	-0.1401	0.023942	4.866e-09	CDKN1B
rs4743127	chr9	97730330	C	G	-0.0763	0.014097	6.214e-08	CDKN1B
rs10922094	chr1	196692375	CATTA	GATTA	-0.0843	0.008197	8.343e-25	PSMB3
rs4655323	chr1	214246715	T	C	0.0386	0.008698	9.083e-06	PSMB3
rs4287285	chr10	81266094	GTATTATAGTATAGTATAGTATAGTATAGTATAGTATAGTATAGTATAGTATAGTATAGTATAT	GTATTATATTATAGTATAGTATAGTATAGTATAGTATAGTATAGTATAGTATAGTATAGTATAT	0.1501	0.033399	6.983e-06	PSMB3
rs2003932	chr11	63609847	C	G	-0.0509	0.010566	1.456e-06	PSMB3
rs17881620	chr11	102532522	C	T	0.0408	0.008907	4.64e-06	PSMB3
rs72986338	chr11	107181739	T	G	-0.1457	0.03139	3.458e-06	PSMB3
rs75255906	chr11	133652368	C	T	-0.1057	0.022565	2.809e-06	PSMB3
rs79900690	chr12	42778075	C	T	-0.0609	0.013736	9.265e-06	PSMB3
rs117265578	chr14	49522779	A	G	-0.0747	0.014205	1.451e-07	PSMB3
rs1555405	chr14	100710432	A	G	-0.0393	0.008779	7.576e-06	PSMB3
rs17793728	chr17	17024643	A	G	-0.0358	0.008082	9.446e-06	PSMB3
rs817552	chr17	69369389	T	C	-0.037	0.008211	6.594e-06	PSMB3
rs34836625	chr2	124677267	T	G	-0.0396	0.008342	2.062e-06	PSMB3
rs6031281	chr20	43994255	G	A	-0.0544	0.011606	2.769e-06	PSMB3
rs13044431	chr20	62423625	C	G	0.0376	0.008426	8.103e-06	PSMB3
rs2832953	chr21	30582637	G	A	0.0818	0.018224	7.168e-06	PSMB3
rs116971346	chr21	31650992	A	G	-0.1618	0.032749	7.789e-07	PSMB3
rs111542786	chr22	45184795	A	G	0.1053	0.021854	1.448e-06	PSMB3
rs11925052	chr3	153927406	A	C	0.0489	0.011002	8.801e-06	PSMB3
rs1706435	chr3	165743688	G	A	0.0632	0.008305	2.747e-14	PSMB3
rs6831370	chr4	28639440	A	G	0.1301	0.028483	4.932e-06	PSMB3
rs1875844	chr4	146616912	G	A	0.0415	0.009206	6.552e-06	PSMB3
rs12505581	chr4	152027660	G	A	0.0655	0.014755	9.032e-06	PSMB3
rs164629	chr5	14219169	G	A	0.0362	0.008097	7.791e-06	PSMB3
rs34127573	chr5	176882081	T	C	-0.2257	0.049914	6.131e-06	PSMB3
rs13212534	chr6	25982782	A	G	-0.0772	0.016497	2.875e-06	PSMB3
rs6457457	chr6	31910331	T	C	0.1334	0.01626	2.323e-16	PSMB3
rs148766553	chr6	32011047	A	G	-0.0748	0.015456	1.302e-06	PSMB3
rs201365886	chr6	32013651	A	G	0.1432	0.012043	1.316e-32	PSMB3
rs538958533	chr6	32487054	A	T	0.0905	0.013108	5.042e-12	PSMB3
rs211161	chr6	96614917	G	T	0.1456	0.031756	4.542e-06	PSMB3
rs77009508	chr6	160583940	G	A	0.0857	0.018999	6.461e-06	PSMB3
rs117910592	chr7	2656744	G	C	-0.1779	0.040261	9.932e-06	PSMB3
rs3917538	chr7	95308581	A	G	0.0612	0.009704	2.856e-10	PSMB3
rs35310331	chr7	98908818	T	C	0.0933	0.021048	9.309e-06	PSMB3
rs72664714	chr8	65464158	T	C	0.2116	0.042412	6.066e-07	PSMB3
rs62559783	chr9	21651357	A	G	-0.093	0.018747	7.021e-07	PSMB3
rs10982054	chr9	114071373	A	G	-0.0422	0.009022	2.903e-06	PSMB3
rs10922094	chr1	196692375	CATTA	GATTA	-0.0874	0.008069	2.425e-27	ACAD8
rs4933604	chr10	80888841	C	G	0.0429	0.008867	1.31e-06	ACAD8
rs17454895	chr11	57705265	G	C	0.1328	0.027394	1.249e-06	ACAD8
rs7137828	chr12	111494996	T	C	-0.0384	0.008151	2.463e-06	ACAD8
rs12875597	chr13	27241240	A	G	0.048	0.010098	1.999e-06	ACAD8
rs17580	chr14	94380925	A	T	0.1881	0.022247	2.792e-17	ACAD8
rs12943565	chr17	5774444	A	G	0.1038	0.02209	2.615e-06	ACAD8
rs6542680	chr2	3592552	T	C	-0.0549	0.010241	8.277e-08	ACAD8
rs62128703	chr2	27110691	T	C	-0.0721	0.016021	6.781e-06	ACAD8
rs142077449	chr20	63266676	A	G	0.1682	0.036508	4.082e-06	ACAD8
rs115165745	chr3	6885236	T	C	-0.1521	0.031542	1.42e-06	ACAD8
rs9845524	chr3	29335151	T	G	-0.0421	0.009186	4.577e-06	ACAD8
rs1707652	chr3	165761011	T	C	0.0468	0.008531	4.113e-08	ACAD8
rs115335698	chr3	193746071	A	G	0.1562	0.03496	7.899e-06	ACAD8
rs35077220	chr4	10662729	C	A	-0.0479	0.010203	2.671e-06	ACAD8
rs76080039	chr5	65234901	G	A	0.1074	0.022692	2.212e-06	ACAD8
rs1056429	chr6	31354106	A	G	0.0522	0.011021	2.176e-06	ACAD8
rs28414666	chr6	32658674	A	G	0.0519	0.008657	2.032e-09	ACAD8
rs211161	chr6	96614917	G	T	0.142	0.031254	5.534e-06	ACAD8
rs62421538	chr6	118408540	T	A	-0.0471	0.010564	8.252e-06	ACAD8
rs115430896	chr7	22058419	A	G	-0.1479	0.032194	4.347e-06	ACAD8
rs62489766	chr7	104296033	A	G	0.1089	0.024565	9.29e-06	ACAD8
rs184024079	chr8	96657618	A	C	0.274	0.057907	2.226e-06	ACAD8
rs10986740	chr9	98558300	A	G	-0.0368	0.008253	8.228e-06	ACAD8
rs9425328	chr1	172465169	A	G	-0.0543	0.009199	3.567e-09	HEXB
rs77160784	chr1	173571364	T	C	0.1548	0.032692	2.189e-06	HEXB
rs78444298	chr1	184702964	A	G	-0.1942	0.038592	4.852e-07	HEXB
rs2642438	chr1	220796686	G	A	0.0416	0.008877	2.782e-06	HEXB
rs7897379	chr10	63541965	C	T	0.055	0.00804	7.854e-12	HEXB
rs7100001	chr10	72894996	A	G	-0.0855	0.018133	2.416e-06	HEXB
rs7096937	chr10	112190660	C	T	-0.0442	0.00942	2.701e-06	HEXB
rs621125	chr11	83197119	T	G	0.0406	0.008874	4.761e-06	HEXB
rs4936286	chr11	113947549	C	T	-0.0414	0.009245	7.538e-06	HEXB
rs11063678	chr12	5442476	C	T	0.0601	0.012965	3.559e-06	HEXB
rs117054975	chr12	6267262	G	A	0.109	0.023679	4.158e-06	HEXB
rs73073222	chr12	20894017	A	G	0.0561	0.012374	5.798e-06	HEXB
rs73116987	chr12	41012236	A	G	-0.0853	0.019154	8.456e-06	HEXB
rs76391683	chr12	101050569	A	G	0.1353	0.020239	2.306e-11	HEXB
rs12230308	chr12	101405733	C	T	0.1287	0.017496	1.895e-13	HEXB
rs2251298	chr12	101687067	TTTTATATATATATAT	TTATATATATATATAT	0.3517	0.00994	1e-200	HEXB
rs150043343	chr12	101693121	G	T	0.2517	0.024238	2.921e-25	HEXB
rs7980436	chr12	101707848	T	C	-0.3165	0.014233	1.494e-109	HEXB
rs191275618	chr12	101983733	GGACAT	AGACAT	-0.1525	0.026795	1.26e-08	HEXB
rs111231791	chr12	101993226	T	C	0.1122	0.013027	7.132e-18	HEXB
rs7971494	chr12	102460489	A	C	0.0902	0.018448	1.011e-06	HEXB
rs10849833	chr12	121040227	G	A	-0.1112	0.021416	2.075e-07	HEXB
rs117654599	chr12	123743753	A	T	-0.1695	0.036646	3.739e-06	HEXB
rs73176937	chr13	41023892	A	T	0.0843	0.016083	1.592e-07	HEXB
rs9530288	chr13	74193749	A	G	-0.051	0.008219	5.469e-10	HEXB
rs2391713	chr13	109206302	G	A	-0.0431	0.00845	3.381e-07	HEXB
rs142723858	chr14	28060448	G	C	-0.139	0.030865	6.684e-06	HEXB
rs7147869	chr14	39256536	A	G	0.0469	0.008022	5.022e-09	HEXB
rs35417271	chr14	53987298	G	T	0.0924	0.020589	7.198e-06	HEXB
rs183636337	chr14	82392671	G	C	0.4302	0.094949	5.875e-06	HEXB
rs147233090	chr15	43735849	T	C	0.1706	0.024709	5.045e-12	HEXB
rs339969	chr15	60591082	A	C	0.0493	0.008456	5.54e-09	HEXB
rs74949863	chr15	72348222	T	C	0.1208	0.02192	3.567e-08	HEXB
rs8057008	chr16	10367191	C	A	0.0427	0.008253	2.291e-07	HEXB
rs8075479	chr17	46160760	CGCCAT	TGCCAT	-0.0449	0.0096	2.907e-06	HEXB
rs62072124	chr17	46467104	T	C	0.0633	0.011125	1.272e-08	HEXB
rs17729572	chr18	62509991	T	C	0.097	0.018661	2.013e-07	HEXB
rs75081151	chr18	73450540	A	T	-0.0724	0.015688	3.929e-06	HEXB
rs273506	chr19	18110837	T	C	0.0377	0.008094	3.194e-06	HEXB
rs58542926	chr19	19268740	TGGAGCTGTATTTGCCTTCCATGGTGCA	CGGAGCTGTATTTGCCTTCCATGGTGCA	0.2037	0.015158	3.581e-41	HEXB
rs429358	chr19	44908684	C	T	-0.0937	0.010713	2.203e-18	HEXB
rs8736	chr19	54173495	C	T	-0.0593	0.008199	4.727e-13	HEXB
rs10153797	chr2	619653	T	C	0.0469	0.010463	7.381e-06	HEXB
rs2276684	chr2	70993663	G	T	-0.0454	0.009661	2.611e-06	HEXB
rs1476698	chr2	241357034	G	A	-0.0408	0.008308	9.056e-07	HEXB
rs149542539	chr20	33493018	C	T	-0.0974	0.019646	7.133e-07	HEXB
rs6030465	chr20	42774058	A	G	0.0587	0.011257	1.842e-07	HEXB
rs738409	chr22	43928847	G	C	0.0623	0.009556	7.063e-11	HEXB
rs4955411	chr3	49107870	AGAGCT	AAAGCT	0.0469	0.010099	3.417e-06	HEXB
rs71309976	chr3	56694053	T	C	0.1979	0.030998	1.723e-10	HEXB
rs4681749	chr3	57703214	G	A	0.0465	0.010412	7.966e-06	HEXB
rs114927171	chr3	77230225	T	C	-0.1495	0.031384	1.902e-06	HEXB
rs1154988	chr3	136206349	A	T	0.1107	0.00963	1.395e-30	HEXB
rs62294499	chr4	38729071	A	G	0.1089	0.024058	5.994e-06	HEXB
rs7689087	chr4	63311141	T	C	0.0381	0.008602	9.452e-06	HEXB
rs6848050	chr4	99132582	C	T	-0.0417	0.008818	2.259e-06	HEXB
rs4698935	chr4	105253674	T	A	0.0513	0.011378	6.528e-06	HEXB
rs186630494	chr4	118516881	T	C	0.1527	0.030216	4.334e-07	HEXB
rs11734600	chr4	128673198	T	C	0.0858	0.018627	4.1e-06	HEXB
rs41280463	chr4	153270074	A	G	-0.0506	0.010362	1.043e-06	HEXB
rs79152862	chr5	68840332	A	G	0.1776	0.038338	3.614e-06	HEXB
rs4704095	chr5	73693574	C	T	0.0483	0.008821	4.364e-08	HEXB
rs1696980	chr5	74662232	CGT	AGT	0.1902	0.016163	5.746e-32	HEXB
rs13164140	chr5	74734513	A	G	0.2719	0.009084	7.905e-197	HEXB
rs7442914	chr5	75093500	AAAAAAAAACT	CAAAAAAAACT	-0.0561	0.008518	4.523e-11	HEXB
rs4274960	chr5	75996329	A	G	0.065	0.008492	1.946e-14	HEXB
rs2915863	chr5	140634792	T	C	-0.0373	0.008338	7.692e-06	HEXB
rs114375331	chr6	29619715	A	G	0.4864	0.10734	5.86e-06	HEXB
rs10485318	chr6	47778708	G	A	-0.0593	0.012712	3.09e-06	HEXB
rs7763108	chr6	130046648	T	G	0.0573	0.008811	7.857e-11	HEXB
rs211578	chr6	159177599	T	C	-0.037	0.008067	4.503e-06	HEXB
rs9346804	chr6	159979996	A	G	-0.0612	0.013505	5.852e-06	HEXB
rs62447171	chr7	50270294	A	G	-0.0544	0.009996	5.259e-08	HEXB
rs4031449	chr7	138220817	C	A	0.0397	0.008132	1.051e-06	HEXB
rs2730262	chr7	159049958	T	C	-0.0778	0.014483	7.8e-08	HEXB
rs2912638	chr8	79028913	T	A	0.1157	0.02438	2.078e-06	HEXB
rs28601761	chr8	125487789	G	C	-0.0566	0.008147	3.73e-12	HEXB
rs3763613	chr9	34584321	T	G	0.0495	0.009504	1.903e-07	HEXB
rs3827661	chr9	113369593	C	A	0.0534	0.011909	7.329e-06	HEXB
rs10922094	chr1	196692375	CATTA	GATTA	-0.0412	0.008172	4.611e-07	PANK3
rs2393989	chr10	63607136	A	T	0.039	0.008146	1.689e-06	PANK3
rs141965479	chr11	8232899	A	G	0.1846	0.040468	5.076e-06	PANK3
rs111417789	chr12	29239580	A	G	0.066	0.0141	2.857e-06	PANK3
rs75327431	chr12	42802980	C	T	-0.0868	0.01755	7.579e-07	PANK3
rs79101313	chr12	44547217	A	G	-0.095	0.020583	3.922e-06	PANK3
rs8020723	chr14	39871770	T	G	0.0386	0.008725	9.679e-06	PANK3
rs17580	chr14	94380925	A	T	0.2026	0.022508	2.229e-19	PANK3
rs142820745	chr17	33099255	A	G	-0.1077	0.023896	6.577e-06	PANK3
rs113793098	chr19	44869541	T	C	-0.1033	0.021807	2.168e-06	PANK3
rs4665383	chr2	27568688	G	C	0.0576	0.009634	2.246e-09	PANK3
rs72975516	chr2	234498502	C	T	0.0482	0.010533	4.733e-06	PANK3
rs73079366	chr20	2425165	G	A	0.0877	0.019303	5.538e-06	PANK3
rs62269916	chr3	74348841	A	G	0.1062	0.021947	1.306e-06	PANK3
rs6802822	chr3	150825875	CCCCCCC	CCCCCCT	0.0879	0.018798	2.925e-06	PANK3
rs1619994	chr3	165744047	G	A	0.0749	0.008914	4.354e-17	PANK3
rs16860640	chr3	186252384	C	T	-0.0593	0.012836	3.842e-06	PANK3
rs147758947	chr5	97902623	GCCCA	GCCCG	0.0856	0.016275	1.443e-07	PANK3
rs71585211	chr5	119334673	T	C	0.2428	0.04249	1.102e-08	PANK3
rs11755689	chr6	32618599	G	A	0.0501	0.008169	8.634e-10	PANK3
rs111436613	chr7	18131725	G	A	-0.0678	0.014966	5.894e-06	PANK3
rs6993770	chr8	105569300	T	A	-0.0542	0.009617	1.743e-08	PANK3
rs527960127	chr9	6732141	A	C	0.1272	0.027575	3.972e-06	PANK3
rs17732416	chr9	21638408	T	C	-0.0947	0.019775	1.678e-06	PANK3
rs650682	chr9	76689104	G	A	-0.0468	0.00914	3.046e-07	PANK3
rs80204120	chr9	78454675	A	G	0.1141	0.025357	6.806e-06	PANK3
rs12004057	chr9	104494631	T	G	0.0385	0.008684	9.269e-06	PANK3
rs1926229	chr1	198624182	G	C	0.0438	0.009825	8.267e-06	PRKACA
rs10822155	chr10	63311455	A	C	0.0392	0.008057	1.143e-06	PRKACA
rs140108061	chr12	17681830	C	T	-0.1617	0.036105	7.515e-06	PRKACA
rs73169160	chr13	32297463	T	C	-0.0975	0.021069	3.699e-06	PRKACA
rs117554208	chr18	69294307	T	G	-0.1383	0.031011	8.209e-06	PRKACA
rs2005446	chr18	74375752	C	A	-0.0378	0.007992	2.251e-06	PRKACA
rs62126482	chr2	18884216	ATGAAATATC	GTGAAATATC	0.0636	0.013292	1.711e-06	PRKACA
rs138587621	chr2	234858170	A	C	0.2138	0.046367	4.006e-06	PRKACA
rs4383280	chr2	235123490	C	T	-0.0397	0.008655	4.5e-06	PRKACA
rs190939201	chr21	23428845	TAACGT	TAACAT	-0.0775	0.016621	3.121e-06	PRKACA
rs41433144	chr22	17089103	A	T	0.1143	0.025565	7.788e-06	PRKACA
rs1354034	chr3	56815721	C	T	0.051	0.008238	5.976e-10	PRKACA
rs62269916	chr3	74348841	A	G	0.1049	0.02194	1.743e-06	PRKACA
rs9864801	chr3	165730789	TAGAGAG	TATAGAG	-0.036	0.008099	8.785e-06	PRKACA
rs79918843	chr3	187168237	G	A	0.1497	0.033426	7.515e-06	PRKACA
rs2135058	chr5	31920076	G	T	0.0468	0.010578	9.679e-06	PRKACA
rs258152	chr5	102860605	A	G	0.0433	0.009729	8.571e-06	PRKACA
rs943465	chr6	33763886	A	G	0.05	0.010327	1.287e-06	PRKACA
rs149254372	chr6	148349723	T	C	0.1276	0.027324	3.013e-06	PRKACA
rs142543814	chr6	166781458	T	C	0.1144	0.025499	7.239e-06	PRKACA
rs74832706	chr7	71163839	T	C	-0.1581	0.035724	9.617e-06	PRKACA
rs342200	chr7	106676033	A	G	-0.0364	0.008068	6.429e-06	PRKACA
rs11774962	chr8	32398868	T	C	-0.0381	0.008037	2.134e-06	PRKACA
rs58468211	chr1	196206772	T	C	0.0917	0.019083	1.545e-06	PAXIP1
rs10922098	chr1	196695521	T	C	-0.1632	0.008112	5.19e-90	PAXIP1
rs2246926	chr1	200170100	T	G	-0.0508	0.011017	4.003e-06	PAXIP1
rs182586510	chr11	58708713	A	C	0.227	0.049614	4.755e-06	PAXIP1
rs17795982	chr14	25063477	C	T	-0.0538	0.011919	6.371e-06	PAXIP1
rs1555405	chr14	100710432	A	G	-0.0485	0.008702	2.495e-08	PAXIP1
rs11627993	chr14	100824126	A	C	-0.0409	0.009148	7.794e-06	PAXIP1
rs41446546	chr18	48197233	T	C	0.1035	0.023024	6.948e-06	PAXIP1
rs117846845	chr18	80073627	T	C	-0.109	0.024324	7.423e-06	PAXIP1
rs1047286	chr19	6713251	A	G	-0.0453	0.00932	1.171e-06	PAXIP1
rs12478841	chr2	27588855	G	A	0.0445	0.009601	3.571e-06	PAXIP1
rs13396876	chr2	69011189	C	T	-0.0805	0.01769	5.348e-06	PAXIP1
rs56317765	chr20	37489853	T	C	0.0517	0.011037	2.81e-06	PAXIP1
rs76706776	chr20	62322505	G	C	0.0485	0.010708	5.918e-06	PAXIP1
rs200339176	chr3	81625094	GGGGGGAGGGGGAGGGGGA	AGGGGGAGGGGGAGGGGGA	0.0703	0.014304	8.886e-07	PAXIP1
rs1291921	chr3	136317384	G	A	0.0495	0.00894	3.074e-08	PAXIP1
rs1706435	chr3	165743688	G	A	0.0781	0.008247	2.806e-21	PAXIP1
rs79694458	chr3	166464317	A	G	0.2156	0.048593	9.128e-06	PAXIP1
rs1397684	chr4	151831261	T	G	-0.0356	0.007952	7.58e-06	PAXIP1
rs139353773	chr4	185094443	C	G	0.4393	0.098608	8.389e-06	PAXIP1
rs62385339	chr5	139707027	T	G	-0.1128	0.023752	2.044e-06	PAXIP1
rs141718935	chr5	151802380	G	A	-0.3043	0.056361	6.695e-08	PAXIP1
rs16881504	chr6	18935483	T	C	-0.0593	0.013398	9.596e-06	PAXIP1
rs6457457	chr6	31910331	T	C	0.147	0.016128	7.878e-20	PAXIP1
rs550671	chr6	31976816	T	C	0.1431	0.011441	6.809e-36	PAXIP1
rs538958533	chr6	32487054	A	T	0.0886	0.013009	9.707e-12	PAXIP1
rs78897911	chr6	32487809	A	G	0.0441	0.007734	1.182e-08	PAXIP1
rs877653	chr6	167340203	T	C	-0.0444	0.009114	1.107e-06	PAXIP1
rs9691192	chr7	6847538	G	A	0.0368	0.008153	6.371e-06	PAXIP1
rs4726707	chr7	144458870	T	C	-0.0371	0.008219	6.359e-06	PAXIP1
rs6986061	chr8	17780165	C	T	0.0395	0.008186	1.396e-06	PAXIP1
rs17732416	chr9	21638408	T	C	-0.0972	0.019717	8.231e-07	PAXIP1
rs62572422	chr9	22998280	T	C	-0.0915	0.020629	9.183e-06	PAXIP1
rs140171204	chr9	98292669	A	G	0.1153	0.025176	4.654e-06	PAXIP1
rs112621935	chr9	105075692	A	G	0.0516	0.011444	6.519e-06	PAXIP1
rs188854094	chr1	172595744	G	A	0.1248	0.027974	8.148e-06	SOS1
rs10922094	chr1	196692375	CATTA	GATTA	-0.0732	0.008022	7.184e-20	SOS1
rs72470595	chr1	220794932	C	T	0.1719	0.037532	4.648e-06	SOS1
rs6429005	chr1	237333952	G	A	-0.0354	0.00794	8.25e-06	SOS1
rs117457782	chr10	2357103	C	T	-0.1312	0.02939	8.039e-06	SOS1
rs76813314	chr12	42584064	C	T	-0.0933	0.020153	3.662e-06	SOS1
rs61923082	chr12	46179199	C	A	-0.0739	0.016321	5.955e-06	SOS1
rs139096283	chr13	31266216	T	C	0.0794	0.016965	2.865e-06	SOS1
rs113140806	chr17	17327707	A	G	0.0576	0.012783	6.602e-06	SOS1
rs647952	chr2	218816878	G	A	0.0607	0.013438	6.267e-06	SOS1
rs73079366	chr20	2425165	G	A	0.0853	0.018964	6.857e-06	SOS1
rs2822807	chr21	14607358	T	C	-0.1474	0.032192	4.678e-06	SOS1
rs111542786	chr22	45184795	A	G	0.1015	0.021421	2.155e-06	SOS1
rs62269916	chr3	74348841	A	G	0.1075	0.02158	6.312e-07	SOS1
rs6445035	chr3	165762312	A	G	0.0591	0.009996	3.369e-09	SOS1
rs71585211	chr5	119334673	T	C	0.1911	0.041783	4.793e-06	SOS1
rs2936711	chr5	175580607	A	G	-0.0534	0.011913	7.38e-06	SOS1
rs6457457	chr6	31910331	T	C	0.0726	0.015915	5.076e-06	SOS1
rs28573154	chr6	32008772	A	G	0.0608	0.010967	2.954e-08	SOS1
rs211161	chr6	96614917	G	T	0.1483	0.031084	1.834e-06	SOS1
rs76197270	chr6	116466091	G	A	-0.1016	0.022129	4.406e-06	SOS1
rs28723493	chr8	10552813	G	A	-0.036	0.008115	9.155e-06	SOS1
rs13265970	chr8	126506705	T	C	-0.0837	0.018189	4.191e-06	SOS1
rs118124193	chr9	25580952	A	G	0.1519	0.032178	2.352e-06	SOS1
rs79368916	chr1	18856937	C	A	-0.1959	0.042036	3.157e-06	SLC3A2
rs138488969	chr1	152307634	T	C	0.0953	0.021467	9.021e-06	SLC3A2
rs10922098	chr1	196695521	T	C	-0.0968	0.008071	3.871e-33	SLC3A2
rs191097531	chr11	123790303	AAGGATTAAAAAAAAAAAAGG	AAGGATTTAAAAAAAAAAAGG	-0.2367	0.05223	5.847e-06	SLC3A2
rs61973943	chr13	108189771	A	G	0.0695	0.014972	3.453e-06	SLC3A2
rs118042808	chr14	49527101	A	G	-0.0716	0.015391	3.287e-06	SLC3A2
rs72637119	chr14	105853387	G	T	-0.2524	0.019814	3.615e-37	SLC3A2
rs2857383	chr14	105866369	G	C	-0.0369	0.008162	6.16e-06	SLC3A2
rs1654439	chr19	55042279	G	T	0.0481	0.010488	4.511e-06	SLC3A2
rs574192285	chr2	23891020	TTT	ATT	0.0987	0.021333	3.716e-06	SLC3A2
rs116279715	chr2	205092776	A	G	0.0985	0.021083	2.982e-06	SLC3A2
rs116040950	chr2	240747219	A	G	0.1628	0.036754	9.449e-06	SLC3A2
rs147220297	chr20	57867011	C	T	0.2415	0.051298	2.504e-06	SLC3A2
rs182852557	chr3	53124819	G	A	-0.2618	0.05907	9.336e-06	SLC3A2
rs62269916	chr3	74348841	A	G	0.1086	0.021685	5.498e-07	SLC3A2
rs9846742	chr3	154621930	C	G	0.0556	0.012435	7.777e-06	SLC3A2
rs1355538	chr3	165787389	G	A	-0.0523	0.008057	8.531e-11	SLC3A2
rs1604724	chr4	126789187	A	G	-0.0505	0.009599	1.432e-07	SLC3A2
rs6848819	chr4	153530526	C	A	0.09	0.018897	1.911e-06	SLC3A2
rs55828022	chr5	172288289	G	A	0.0377	0.008494	9.064e-06	SLC3A2
rs9381141	chr6	12429139	G	A	0.0352	0.00795	9.532e-06	SLC3A2
rs6916598	chr6	16745933	CATGTGTGTGTGTGTGTGTGTGTG	CGTGTGTGTGTGTGTGTGTGTGTG	0.1607	0.035963	7.876e-06	SLC3A2
rs3099847	chr6	31455283	T	C	0.0653	0.014381	5.604e-06	SLC3A2
rs6457457	chr6	31910331	T	C	0.081	0.016004	4.166e-07	SLC3A2
rs28573154	chr6	32008772	A	G	0.0599	0.011022	5.494e-08	SLC3A2
rs67163069	chr6	80581128	A	G	-0.0721	0.01619	8.452e-06	SLC3A2
rs2299231	chr7	86860309	G	A	0.0526	0.01157	5.459e-06	SLC3A2
rs184985489	chr8	3848081	CTCTCTCTATA	CTCTCTCTCTA	0.3462	0.077721	8.413e-06	SLC3A2
rs72664714	chr8	65464158	T	C	0.1954	0.041771	2.899e-06	SLC3A2
rs72653643	chr1	22742008	T	A	-0.08	0.017841	7.321e-06	C1QBP
[truncated: 519 more rows]

## Sheet: Table-S3
Supplementary Table 3: Mendelian randomization analysis results for the association between the SUMO3 gene and diabetic nephropathy
id.exposure	id.outcome	outcome	exposure	method	nsnp	b	se	pval	lo_ci	up_ci	or	or_lci95	or_uci95
SUMO3	finngen_R9_DM_NEPHROPATHY_EXMORE	Diabetic nephropathy	SUMO3;SUMO3	Inverse variance weighted	23	-0.255309	0.114717	0.0260441	-0.480154	-0.0304636	0.774677	0.618688	0.969996
SUMO3	finngen_R9_DM_NEPHROPATHY_EXMORE	Diabetic nephropathy	SUMO3;SUMO3	MR Egger	23	-0.222341	0.34056	0.520925	-0.889839	0.445157	0.800642	0.410722	1.56074
SUMO3	finngen_R9_DM_NEPHROPATHY_EXMORE	Diabetic nephropathy	SUMO3;SUMO3	Weighted median	23	-0.304313	0.159176	0.0559009	-0.616297	0.00767114	0.73763	0.53994	1.0077
SUMO3	finngen_R9_DM_NEPHROPATHY_EXMORE	Diabetic nephropathy	SUMO3;SUMO3	Weighted mode	23	-0.32901	0.201808	0.11727	-0.724553	0.0665329	0.719636	0.484541	1.0688

## Sheet: Table-S4
Supplementary Table 4: Mendelian randomization analysis results for the association between the CD74 gene and diabetic nephropathy
id.exposure	id.outcome	outcome	exposure	method	nsnp	b	se	pval	lo_ci	up_ci	or	or_lci95	or_uci95
CD74	finngen_R9_DM_NEPHROPATHY_EXMORE	Diabetic nephropathy	CD74;HG2A	Inverse variance weighted	16	0.388007	0.136577	0.00449815	0.120316	0.655698	1.47404	1.12785	1.92649
CD74	finngen_R9_DM_NEPHROPATHY_EXMORE	Diabetic nephropathy	CD74;HG2A	MR Egger	16	0.243751	0.269115	0.380392	-0.283714	0.771216	1.27603	0.752982	2.16239
CD74	finngen_R9_DM_NEPHROPATHY_EXMORE	Diabetic nephropathy	CD74;HG2A	Weighted median	16	0.36692	0.195145	0.0600756	-0.0155651	0.749405	1.44328	0.984555	2.11574
CD74	finngen_R9_DM_NEPHROPATHY_EXMORE	Diabetic nephropathy	CD74;HG2A	Weighted mode	16	0.478186	0.260076	0.0858499	-0.031563	0.987935	1.61315	0.96893	2.68568
